# Supplementary material for: Multi-omics and experimental validation identify USP54 as a prognostic deubiquitinase promoting pancreatic ductal adenocarcinoma progression within the immune microenvironment
Source: Front Immunol. 2026 Mar 18;17:1791707. doi: 10.3389/fimmu.2026.1791707 (PMC13038871; doi:10.3389/fimmu.2026.1791707)
Supplement: Supplementary file 1 [file Table1.xlsx]

## Sheet: Table Legend
Table legend
Table 1	Post-translational modification gene set
Table 2	Target sequences for siRNA and shRNA.
Table 3	Primer sequences for RT-qPCR in this study
Table 4	List of antibodies used in the study
Table 5	Single-cell differential analysis results
Table 6	Analysis results of CytoTRACE2
Table 7	WGCNA core module genes
Table 8	Results of transcription factor activity analysis from pyscenic
Table 9	Results of differential analysis of transcription factor activity among cell types
Table 10	Cell communication results based on LANA+

## Sheet: Table 1.PTM signatures
Source	Target
Acetylation	HAT1
Acetylation	AADAT
Acetylation	KYAT3
Acetylation	GOT2
Acetylation	KAT5
Acetylation	KAT6A
Acetylation	KAT6B
Acetylation	KAT7
Acetylation	KAT8
Acetylation	ELP3
Acetylation	GTF3C4
Acetylation	KAT14
Acetylation	EP300
Acetylation	PAG1
Acetylation	EIF6
Acetylation	KAT2B
Acetylation	SRC
Acetylation	FGR
Acetylation	NCOA3
Acetylation	ACAT1
Acetylation	BRD4
Acetylation	BRD3
Acetylation	PBRM1
Acetylation	HDAC1
Acetylation	HDAC2
Acetylation	HDAC3
Acetylation	HDAC4
Acetylation	HDAC5
Acetylation	HDAC6
Acetylation	HDAC7
Acetylation	HDAC8
Acetylation	HDAC9
Acetylation	HDAC10
Acetylation	HDAC11
Acetylation	SIRT1
Acetylation	SIRT2
Acetylation	SIRT3
Acetylation	SIRT4
Acetylation	SIRT5
Acetylation	SIRT6
Acetylation	SIRT7
Succinylation	EP300
Succinylation	PAG1
Succinylation	KAT2A
Succinylation	CPT1A
Succinylation	SIRT5
Succinylation	SIRT7
Malonylation	EP300
Malonylation	PAG1
Malonylation	KAT2A
Malonylation	SIRT5
Crotonylation	EP300
Crotonylation	PAG1
Crotonylation	KAT8
Crotonylation	KAT2A
Crotonylation	SIRT1
Crotonylation	SIRT2
Crotonylation	SIRT3
B-hydroxybutyrylation	EP300
B-hydroxybutyrylation	PAG1
B-hydroxybutyrylation	SIRT3
B-hydroxybutyrylation	HDAC1
B-hydroxybutyrylation	HDAC2
Lactylation	EP300
Lactylation	PAG1
Lactylation	HDAC1
Lactylation	HDAC3
Palmitoylation	ZDHHC1
Palmitoylation	ZDHHC2
Palmitoylation	ZDHHC3
Palmitoylation	ZDHHC4
Palmitoylation	ZDHHC5
Palmitoylation	ZDHHC6
Palmitoylation	ZDHHC7
Palmitoylation	ZDHHC8
Palmitoylation	ZDHHC9
Palmitoylation	ZDHHC11
Palmitoylation	ZDHHC12
Palmitoylation	ZDHHC13
Palmitoylation	ZDHHC14
Palmitoylation	ZDHHC15
Palmitoylation	ZDHHC16
Palmitoylation	ZDHHC17
Palmitoylation	ZDHHC18
Palmitoylation	ZDHHC19
Palmitoylation	ZDHHC20
Palmitoylation	ZDHHC21
Palmitoylation	ZDHHC22
Palmitoylation	ZDHHC23
Palmitoylation	LYPLA2P1
Palmitoylation	PPT1
Palmitoylation	ABHD17A
Palmitoylation	ABHD17B
Palmitoylation	ABHD17C
Myristoylation	NMT1
Myristoylation	NMT2
Myristoylation	SIRT6
Myristoylation	ARF6
Myristoylation	ARF1
Sumoylation	SAE1
Sumoylation	UBA2
Sumoylation	UBE2I
Sumoylation	PIAS1
Sumoylation	PIAS2
Sumoylation	PIAS3
Sumoylation	PIAS4
Sumoylation	CBX4
Sumoylation	RANBP2
Sumoylation	ZNF451
Sumoylation	SENP1
Sumoylation	SENP2
Sumoylation	SENP3
Sumoylation	SENP4
Sumoylation	SENP5
Sumoylation	SENP6
Sumoylation	SENP7
Neddylation	NAE1
Neddylation	UBA3
Neddylation	UBE2M
Neddylation	UBE2F
Neddylation	RBX1
Neddylation	RBX2
Neddylation	CUL1
Neddylation	CUL2
Neddylation	CUL3
Neddylation	CUL4A
Neddylation	CUL4B
Neddylation	CUL5
Neddylation	CUL7
Neddylation	DCUN1D1
Neddylation	DCUN1D2
Neddylation	DCUN1D3
Neddylation	DCUN1D4
Neddylation	DCUN1D5
Neddylation	NEDD8
Neddylation	SENP8
Neddylation	CSN5
Neddylation	CSN6
ISGylation	UBE1L
ISGylation	UBE2L6
ISGylation	HERC5
ISGylation	HERC6
ISGylation	TRIM25
ISGylation	TRIM21
ISGylation	TRIM38
ISGylation	USP18
ATG8ylation	ATG7
ATG8ylation	ATG3
ATG8ylation	ATG12
ATG8ylation	ATG5
ATG8ylation	ATG16L1
ATG8ylation	MAP1LC3A
ATG8ylation	MAP1LC3B
ATG8ylation	MAP1LC3C
ATG8ylation	GABARAP
ATG8ylation	GABARAPL1
ATG8ylation	GABARAPL2
ATG8ylation	GABARAPL3
FAT10ylation	UBA6
FAT10ylation	USE1
FAT10ylation	RNF4
FAT10ylation	HDAC6
UFMylation	UBA5
UFMylation	UFC1
UFMylation	UFL1
UFMylation	UFSP1
UFMylation	UFSP2
Methylation	SETD1A
Methylation	SETD1B
Methylation	EHMT1
Methylation	EHMT2
Methylation	SUV39H1
Methylation	SUV39H2
Methylation	SETDB1
Methylation	SETDB2
Methylation	KMT2A
Methylation	KMT2B
Methylation	KMT2C
Methylation	KMT2D
Methylation	SETD2
Methylation	PRDM9
Methylation	DOT1L
Methylation	NSD1
Methylation	NSD2
Methylation	NSD3
Methylation	SETMAR
Methylation	SMYD2
Methylation	SMYD3
Methylation	SMYD4
Methylation	SMYD5
Methylation	PRMT1
Methylation	PRMT2
Methylation	PRMT3
Methylation	PRMT4
Methylation	PRMT5
Methylation	PRMT6
Methylation	PRMT7
Methylation	PRMT8
Methylation	PRMT9
Methylation	KDM1A
Methylation	KDM1B
Methylation	KDM2A
Methylation	KDM2B
Methylation	KDM3A
Methylation	KDM3B
Methylation	KDM4A
Methylation	KDM4B
Methylation	KDM4C
Methylation	KDM4D
Methylation	KDM5A
Methylation	KDM5B
Methylation	KDM5C
Methylation	KDM5D
Methylation	KDM6A
Methylation	KDM6B
Methylation	KDM7A
Methylation	KDM7B
Glycosylation	ALG1
Glycosylation	ALG2
Glycosylation	ALG3
Glycosylation	ALG4
Glycosylation	ALG5
Glycosylation	ALG6
Glycosylation	ALG8
Glycosylation	ALG9
Glycosylation	ALG12
Glycosylation	DPM1
Glycosylation	DPM2
Glycosylation	DPM3
Glycosylation	DPAGT1
Glycosylation	MGAT1
Glycosylation	MGAT2
Glycosylation	MGAT3
Glycosylation	MGAT4
Glycosylation	MGAT5
Glycosylation	OSTC
Glycosylation	STT3A
Glycosylation	STT3B
Glycosylation	GALNT1
Glycosylation	GALNT2
Glycosylation	GALNT3
Glycosylation	GALNT4
Glycosylation	GALNT5
Glycosylation	GALNT6
Glycosylation	GALNT7
Glycosylation	GALNT8
Glycosylation	GALNT9
Glycosylation	GALNT10
Glycosylation	GALNT11
Glycosylation	GALNT12
Glycosylation	GALNT13
Glycosylation	GALNT14
Glycosylation	GALNT15
Glycosylation	GALNT16
Glycosylation	GALNT17
Glycosylation	GALNT18
Glycosylation	GALNT19
Glycosylation	GALNT20
Glycosylation	GALNTL1
Glycosylation	GALNTL2
Glycosylation	B3GNT1
Glycosylation	B3GNT2
Glycosylation	B3GNT3
Glycosylation	B3GNT4
Glycosylation	B3GNT5
Glycosylation	B3GNT6
Glycosylation	B3GNT7
Glycosylation	B3GNT8
Glycosylation	B3GNT9
Glycosylation	B4GALT1
Glycosylation	B4GALT2
Glycosylation	B4GALT3
Glycosylation	B4GALT4
Glycosylation	B4GALT5
Glycosylation	B4GALT6
Glycosylation	B4GALT7
Biotinylation	BPL1
Biotinylation	BPL2
S-nitrosylation	ADH5
S-nitrosylation	TXN
S-nitrosylation	GSTP1
S-nitrosylation	CASP3
S-nitrosylation	TXNRD1
S-nitrosylation	PDIA3
S-nitrosylation	GAPDH
Phosphorylation	AKT1
Phosphorylation	AKT2
Phosphorylation	AKT3
Phosphorylation	MAPK1
Phosphorylation	MAPK3
Phosphorylation	PRKACA
Phosphorylation	PRKACB
Phosphorylation	PRKACG
Phosphorylation	CAMK2A
Phosphorylation	CAMK2B
Phosphorylation	CAMK2D
Phosphorylation	CAMK2G
Phosphorylation	SRC
Phosphorylation	JAK1
Phosphorylation	JAK2
Phosphorylation	JAK3
Phosphorylation	TYK2
Phosphorylation	EGFR
Phosphorylation	PDGFRB
Phosphorylation	ABL1
Phosphorylation	MEK1
Phosphorylation	MEK2
Phosphorylation	PPP1CA
Phosphorylation	PPP1CB
Phosphorylation	PPP1CC
Phosphorylation	PPP2CA
Phosphorylation	PPP2CB
Phosphorylation	PTPN1
Phosphorylation	PTPN11
Phosphorylation	PTPRC
Phosphorylation	DUSP1
Phosphorylation	DUSP2
Phosphorylation	DUSP3
Ubiquitination	UBA1
Ubiquitination	A1S9T
Ubiquitination	UBE1
Ubiquitination	UBA3
Ubiquitination	UBE1C
Ubiquitination	UBA5
Ubiquitination	UBE1DC1
Ubiquitination	UBA7
Ubiquitination	UBE1L
Ubiquitination	UBE2
Ubiquitination	UBA6
Ubiquitination	MOP4
Ubiquitination	UBE1L2
Ubiquitination	NAE1
Ubiquitination	APPBP1
Ubiquitination	HPP1
Ubiquitination	SAE1
Ubiquitination	AOS1
Ubiquitination	SUA1
Ubiquitination	UBLE1A
Ubiquitination	UBA2
Ubiquitination	SAE2
Ubiquitination	UBLE1B
Ubiquitination	HRIHFB2115
Ubiquitination	ATG7
Ubiquitination	APG7L
Ubiquitination	UBE2U
Ubiquitination	UBE2E3
Ubiquitination	UBCE4
Ubiquitination	UBCH9
Ubiquitination	UBE2V2
Ubiquitination	MMS2
Ubiquitination	UEV2
Ubiquitination	UBE2W
Ubiquitination	UBC16
Ubiquitination	UBE2D3
Ubiquitination	UBC5C
Ubiquitination	UBCH5C
Ubiquitination	UBE2J1
Ubiquitination	NCUBE1
Ubiquitination	CGI-76
Ubiquitination	HSPC153
Ubiquitination	HSPC205
Ubiquitination	UBE2E2
Ubiquitination	UBCH8
Ubiquitination	BIRC6
Ubiquitination	KIAA1289
Ubiquitination	UBE2D2
Ubiquitination	PUBC1
Ubiquitination	UBC4
Ubiquitination	UBC5B
Ubiquitination	UBCH4
Ubiquitination	UBCH5B
Ubiquitination	UBE2G1
Ubiquitination	UBE2G
Ubiquitination	UBE2D1
Ubiquitination	SFT
Ubiquitination	UBC5A
Ubiquitination	UBCH5
Ubiquitination	UBCH5A
Ubiquitination	UBE2V1
Ubiquitination	CROC1
Ubiquitination	UBE2V
Ubiquitination	UEV1
Ubiquitination	P/OKcl.19
Ubiquitination	UBE2A
Ubiquitination	RAD6A
Ubiquitination	UFC1
Ubiquitination	CGI-126
Ubiquitination	HSPC155
Ubiquitination	UBE2T
Ubiquitination	HSPC150
Ubiquitination	PIG50
Ubiquitination	UBE2Z
Ubiquitination	HOYS7
Ubiquitination	UBE2C
Ubiquitination	UBCH10
Ubiquitination	UBE2I
Ubiquitination	UBC9
Ubiquitination	UBCE9
Ubiquitination	UBE2H
Ubiquitination	UBE2J2
Ubiquitination	NCUBE2
Ubiquitination	UBE2G2
Ubiquitination	UBE2L3
Ubiquitination	UBCE7
Ubiquitination	UBCH7
Ubiquitination	UBE2O
Ubiquitination	KIAA1734
Ubiquitination	UBE2N
Ubiquitination	BLU
Ubiquitination	UBE2E1
Ubiquitination	UBCH6
Ubiquitination	UBE2Q1
Ubiquitination	NICE5
Ubiquitination	UBE2Q
Ubiquitination	PRO3094
Ubiquitination	UBE2L6
Ubiquitination	ATG3
Ubiquitination	APG3
Ubiquitination	APG3L
Ubiquitination	ATG10
Ubiquitination	APG10L
Ubiquitination	PP12616
Ubiquitination	UBE2F
Ubiquitination	NCE2
Ubiquitination	UBE2Q2
Ubiquitination	UBE2B
Ubiquitination	RAD6B
Ubiquitination	UBE2S
Ubiquitination	E2EPF
Ubiquitination	OK/SW- cl.73
Ubiquitination	UBE2R2
Ubiquitination	CDC34B
Ubiquitination	UBC3B
Ubiquitination	UBE2K
Ubiquitination	HIP2
Ubiquitination	LIG
Ubiquitination	UBE2M
Ubiquitination	UBC12
Ubiquitination	TSG101
Ubiquitination	UBE2D4
Ubiquitination	UBCH5D
Ubiquitination	CDC34
Ubiquitination	UBCH3
Ubiquitination	UBE2R1
Ubiquitination	UBE2L5P
Ubiquitination	hCG_1789360
Ubiquitination	UBE2NL
Ubiquitination	RP11-463D19.2
Ubiquitination	TMEM189-UBE2V1
Ubiquitination	hCG_2044781
Ubiquitination	FBXO27
Ubiquitination	FBG5
Ubiquitination	FBX27
Ubiquitination	FBXO17
Ubiquitination	FBG4
Ubiquitination	FBX17
Ubiquitination	FBX26
Ubiquitination	FBXO26
Ubiquitination	PCGF2
Ubiquitination	MEL18
Ubiquitination	RNF110
Ubiquitination	ZNF144
Ubiquitination	ASB2
Ubiquitination	ATG16L1
Ubiquitination	APG16L
Ubiquitination	UNQ9393/PRO34307
Ubiquitination	UHRF1
Ubiquitination	ICBP90
Ubiquitination	NP95
Ubiquitination	RNF106
Ubiquitination	BFAR
Ubiquitination	BAR
Ubiquitination	RNF47
Ubiquitination	LRRC41
Ubiquitination	MUF1
Ubiquitination	PP7759
Ubiquitination	SOCS7
Ubiquitination	NAP4
Ubiquitination	SOCS6
Ubiquitination	DCAF7
Ubiquitination	HAN11
Ubiquitination	WDR68
Ubiquitination	FBXW2
Ubiquitination	FBW2
Ubiquitination	FWD2
Ubiquitination	COMMD3-BMI1
Ubiquitination	BMI1
Ubiquitination	PCGF4
Ubiquitination	RNF51
Ubiquitination	44987
Ubiquitination	RNF172
Ubiquitination	HSPC240
Ubiquitination	TRIM28
Ubiquitination	KAP1
Ubiquitination	RNF96
Ubiquitination	TIF1B
Ubiquitination	NOSIP
Ubiquitination	CGI-25
Ubiquitination	PIAS2
Ubiquitination	PIASX
Ubiquitination	RNF213
Ubiquitination	ALO17
Ubiquitination	C17orf27
Ubiquitination	KIAA1554
Ubiquitination	KIAA1618
Ubiquitination	MYSTR
Ubiquitination	RNF115
Ubiquitination	ZNF364
Ubiquitination	RNF167
Ubiquitination	LP2254
Ubiquitination	ANAPC11
Ubiquitination	HSPC214
Ubiquitination	GAN
Ubiquitination	GAN1
Ubiquitination	KLHL16
Ubiquitination	TRAF3
Ubiquitination	CAP1
Ubiquitination	CRAF1
Ubiquitination	DCAF11
Ubiquitination	WDR23
Ubiquitination	GL014
Ubiquitination	PRO2389
Ubiquitination	TLE3
Ubiquitination	KIAA1547
Ubiquitination	WDR61
Ubiquitination	RNF111
Ubiquitination	RP11-574F21.3
Ubiquitination	DCAF8
Ubiquitination	H326
Ubiquitination	WDR42A
Ubiquitination	HECTD1
Ubiquitination	KIAA1131
Ubiquitination	G2E3
Ubiquitination	KIAA1333
Ubiquitination	HECTD4
Ubiquitination	C12orf51
Ubiquitination	KIAA0614
Ubiquitination	DTX3
Ubiquitination	RNF154
Ubiquitination	SKP2
Ubiquitination	FBXL1
Ubiquitination	RNF24
Ubiquitination	ZNRF3
Ubiquitination	KIAA1133
Ubiquitination	RNF203
Ubiquitination	MYCBP2
Ubiquitination	KIAA0916
Ubiquitination	PAM
Ubiquitination	FBXL17
Ubiquitination	FBL17
Ubiquitination	FBX13
Ubiquitination	FBXO13
Ubiquitination	CDCA3
Ubiquitination	C8
Ubiquitination	GRCC8
Ubiquitination	TOME1
Ubiquitination	CUL2
Ubiquitination	WSB2
Ubiquitination	CDC27
Ubiquitination	ANAPC3
Ubiquitination	D0S1430E
Ubiquitination	D17S978E
Ubiquitination	RNF170
Ubiquitination	TRAF6
Ubiquitination	RNF85
Ubiquitination	TRIM3
Ubiquitination	BERP
Ubiquitination	RNF22
Ubiquitination	RNF97
Ubiquitination	SPSB2
Ubiquitination	GRCC9
Ubiquitination	SSB2
Ubiquitination	RHOBTB2
Ubiquitination	DBC2
Ubiquitination	KIAA0717
Ubiquitination	RNF217
Ubiquitination	C6orf172
Ubiquitination	IBRDC1
Ubiquitination	RNF130
Ubiquitination	UBR5
Ubiquitination	EDD
Ubiquitination	EDD1
Ubiquitination	HYD
Ubiquitination	KIAA0896
Ubiquitination	RNF19A
Ubiquitination	RNF19
Ubiquitination	TCEB1
Ubiquitination	ELOC
Ubiquitination	WWP1
Ubiquitination	FBXO32
Ubiquitination	RNF150
Ubiquitination	KIAA1214
Ubiquitination	FBXO8
Ubiquitination	FBS
Ubiquitination	FBX8
Ubiquitination	DC10
Ubiquitination	UNQ1877/PRO4320
Ubiquitination	RACK1
Ubiquitination	GNB2L1
Ubiquitination	HLC7
Ubiquitination	PIG21
Ubiquitination	ANAPC13
Ubiquitination	NEDD4
Ubiquitination	KIAA0093
Ubiquitination	NEDD4-1
Ubiquitination	PIG53
Ubiquitination	ANAPC10
Ubiquitination	APC10
Ubiquitination	MIB2
Ubiquitination	SKD
Ubiquitination	ZZANK1
Ubiquitination	FBXL7
Ubiquitination	FBL6
Ubiquitination	FBL7
Ubiquitination	KIAA0840
Ubiquitination	KCTD7
Ubiquitination	RABGEF1
Ubiquitination	RABEX5
Ubiquitination	UCHL1
Ubiquitination	44986
Ubiquitination	RNF171
Ubiquitination	CIAO1
Ubiquitination	WDR39
Ubiquitination	RNF182
Ubiquitination	FBXL2
Ubiquitination	FBL2
Ubiquitination	FBL3
Ubiquitination	BTBD9
Ubiquitination	KIAA1880
Ubiquitination	ASB11
Ubiquitination	DCUN1D2
Ubiquitination	C13orf17
Ubiquitination	DCUN1L2
Ubiquitination	AMBRA1
Ubiquitination	KIAA1736
Ubiquitination	44995
Ubiquitination	RNF190
Ubiquitination	RNF5
Ubiquitination	G16
Ubiquitination	NG2
Ubiquitination	RMA1
Ubiquitination	ANAPC7
Ubiquitination	APC7
Ubiquitination	ASB15
Ubiquitination	TRIM51
Ubiquitination	SPRYD5
Ubiquitination	CADPS2
Ubiquitination	CAPS2
Ubiquitination	KIAA1591
Ubiquitination	PEX10
Ubiquitination	RNF69
Ubiquitination	TRIM31
Ubiquitination	C6orf13
Ubiquitination	RNF
Ubiquitination	HERC1
Ubiquitination	NLE1
Ubiquitination	HUSSY-07
Ubiquitination	CBLL1
Ubiquitination	HAKAI
Ubiquitination	RNF188
Ubiquitination	TRIM26
Ubiquitination	RNF95
Ubiquitination	ZNF173
Ubiquitination	TRIM40
Ubiquitination	RNF35
Ubiquitination	TRIM27
Ubiquitination	RFP
Ubiquitination	RNF76
Ubiquitination	RFPL4A
Ubiquitination	RFPL4
Ubiquitination	RNF210
Ubiquitination	UBE3B
Ubiquitination	FBXO10
Ubiquitination	FBX10
Ubiquitination	PRMT11
Ubiquitination	CHFR
Ubiquitination	RNF196
Ubiquitination	KBTBD13
Ubiquitination	TRIM73
Ubiquitination	TRIM50B
Ubiquitination	TBL1XR1
Ubiquitination	IRA1
Ubiquitination	TBLR1
Ubiquitination	RNF216
Ubiquitination	TRIAD3
Ubiquitination	UBCE7IP1
Ubiquitination	ZIN
Ubiquitination	DCAF1
Ubiquitination	VPRBP
Ubiquitination	KIAA0800
Ubiquitination	RIP
Ubiquitination	KMT2B
Ubiquitination	HRX2
Ubiquitination	KIAA0304
Ubiquitination	MLL2
Ubiquitination	MLL4
Ubiquitination	TRX2
Ubiquitination	WBP7
Ubiquitination	FBXO15
Ubiquitination	FBX15
Ubiquitination	BRAP
Ubiquitination	RNF52
Ubiquitination	RING1
Ubiquitination	RNF1
Ubiquitination	WDR26
Ubiquitination	CDW2
Ubiquitination	MIP2
Ubiquitination	PRO0852
Ubiquitination	TRIM39
Ubiquitination	RNF23
Ubiquitination	TFP
Ubiquitination	PWP1
Ubiquitination	TCEB2
Ubiquitination	ELOB
Ubiquitination	KCMF1
Ubiquitination	FIGC
Ubiquitination	ZZZ1
Ubiquitination	CUL1
Ubiquitination	44992
Ubiquitination	AXOT
Ubiquitination	RNF177
Ubiquitination	RNF43
Ubiquitination	PPARA
Ubiquitination	NR1C1
Ubiquitination	PPAR
Ubiquitination	GPR75-ASB3
Ubiquitination	ASB3
Ubiquitination	KCTD6
Ubiquitination	CUL4B
Ubiquitination	KIAA0695
Ubiquitination	FBXO11
Ubiquitination	FBX11
Ubiquitination	PRMT9
Ubiquitination	VIT1
Ubiquitination	UG063H01
Ubiquitination	HERC3
Ubiquitination	KIAA0032
Ubiquitination	NEDD4L
Ubiquitination	KIAA0439
Ubiquitination	NEDL3
Ubiquitination	MGRN1
Ubiquitination	KIAA0544
Ubiquitination	RNF156
Ubiquitination	MAP3K1
Ubiquitination	MAPKKK1
Ubiquitination	MEKK
Ubiquitination	MEKK1
Ubiquitination	TTC3
Ubiquitination	DCRR1
Ubiquitination	RNF105
Ubiquitination	TPRD
Ubiquitination	TMF1
Ubiquitination	ARA160
Ubiquitination	CCNB1IP1
Ubiquitination	C14orf18
Ubiquitination	HEI10
Ubiquitination	UBE3A
Ubiquitination	E6AP
Ubiquitination	EPVE6AP
Ubiquitination	HPVE6A
Ubiquitination	CIS4
Ubiquitination	SOCS4
Ubiquitination	PLAA
Ubiquitination	PLAP
Ubiquitination	PAFAH1B1
Ubiquitination	LIS1
Ubiquitination	MDCR
Ubiquitination	MDS
Ubiquitination	PAFAHA
Ubiquitination	SMU1
Ubiquitination	CCNF
Ubiquitination	FBX1
Ubiquitination	FBXO1
Ubiquitination	ING4
Ubiquitination	My036
Ubiquitination	HECW1
Ubiquitination	KIAA0322
Ubiquitination	NEDL1
Ubiquitination	44993
Ubiquitination	MIR
Ubiquitination	RNF178
Ubiquitination	FBXW10
Ubiquitination	HERC4
Ubiquitination	KIAA1593
Ubiquitination	FZR1
Ubiquitination	CDH1
Ubiquitination	FYR
Ubiquitination	FZR
Ubiquitination	KIAA1242
Ubiquitination	CDC23
Ubiquitination	ANAPC8
Ubiquitination	RNF14
Ubiquitination	ARA54
Ubiquitination	HRIHFB2038
Ubiquitination	SPOP
Ubiquitination	CUL5
Ubiquitination	VACM1
Ubiquitination	TRIM37
Ubiquitination	KIAA0898
Ubiquitination	MUL
Ubiquitination	POB1
Ubiquitination	PIAS3
Ubiquitination	RNF13
Ubiquitination	RZF
Ubiquitination	RNF208
Ubiquitination	KMT2A
Ubiquitination	ALL1
Ubiquitination	CXXC7
Ubiquitination	HRX
Ubiquitination	HTRX
Ubiquitination	MLL
Ubiquitination	MLL1
Ubiquitination	TRX1
Ubiquitination	LTN1
Ubiquitination	C21orf10
Ubiquitination	C21orf98
Ubiquitination	KIAA0714
Ubiquitination	RNF160
Ubiquitination	ZNF294
Ubiquitination	HSPC087
Ubiquitination	RNF20
Ubiquitination	BRE1A
Ubiquitination	RNF180
Ubiquitination	TRIM71
Ubiquitination	LIN41
Ubiquitination	TMEM129
Ubiquitination	DCAF16
Ubiquitination	C4orf30
Ubiquitination	CREBBP
Ubiquitination	CBP
Ubiquitination	KLHL42
Ubiquitination	KIAA1340
Ubiquitination	KLHDC5
Ubiquitination	MID1
Ubiquitination	FXY
Ubiquitination	RNF59
Ubiquitination	TRIM18
Ubiquitination	XPRF
Ubiquitination	ASB9
Ubiquitination	FBXL19
Ubiquitination	FBL19
Ubiquitination	FUS
Ubiquitination	TLS
Ubiquitination	TRIM6
Ubiquitination	RNF89
Ubiquitination	RBBP7
Ubiquitination	RBAP46
Ubiquitination	TRIM54
Ubiquitination	MURF
Ubiquitination	MURF3
Ubiquitination	RNF30
Ubiquitination	TRIM5
Ubiquitination	RNF88
Ubiquitination	FBXO18
Ubiquitination	FBH1
Ubiquitination	FBX18
Ubiquitination	RHOBTB3
Ubiquitination	KIAA0878
Ubiquitination	TRIM22
Ubiquitination	RNF94
Ubiquitination	STAF50
Ubiquitination	ARIH1
Ubiquitination	ARI
Ubiquitination	MOP6
Ubiquitination	UBCH7BP
Ubiquitination	HUSSY-27
Ubiquitination	KATNB1
Ubiquitination	NFX1
Ubiquitination	NFX2
Ubiquitination	KBTBD7
Ubiquitination	RCBTB1
Ubiquitination	CLLD7
Ubiquitination	E4.5
Ubiquitination	DCAF10
Ubiquitination	WDR32
Ubiquitination	KLHL21
Ubiquitination	KIAA0469
Ubiquitination	SYVN1
Ubiquitination	HRD1
Ubiquitination	KIAA1810
Ubiquitination	KDM2B
Ubiquitination	CXXC2
Ubiquitination	FBL10
Ubiquitination	FBXL10
Ubiquitination	JHDM1B
Ubiquitination	PCCX2
Ubiquitination	FBXO6
Ubiquitination	FBG2
Ubiquitination	FBS2
Ubiquitination	FBX6
Ubiquitination	TLE1
Ubiquitination	ING1
Ubiquitination	FBXO42
Ubiquitination	FBX42
Ubiquitination	JFK
Ubiquitination	KIAA1332
Ubiquitination	CUL4A
Ubiquitination	DCAF17
Ubiquitination	C2orf37
Ubiquitination	UBR4
Ubiquitination	KIAA0462
Ubiquitination	KIAA1307
Ubiquitination	RBAF600
Ubiquitination	ZUBR1
Ubiquitination	RNF186
Ubiquitination	PJA1
Ubiquitination	RNF70
Ubiquitination	TRIM63
Ubiquitination	IRF
Ubiquitination	MURF1
Ubiquitination	RNF28
Ubiquitination	SMRZ
Ubiquitination	CDC26
Ubiquitination	ANAPC12
Ubiquitination	C9orf17
Ubiquitination	TRIM32
Ubiquitination	HT2A
Ubiquitination	RC3H2
Ubiquitination	MNAB
Ubiquitination	RNF164
Ubiquitination	RBBP4
Ubiquitination	RBAP48
Ubiquitination	RNF8
Ubiquitination	KIAA0646
Ubiquitination	RNF19B
Ubiquitination	IBRDC3
Ubiquitination	NKLAM
Ubiquitination	UBR2
Ubiquitination	C6orf133
Ubiquitination	KIAA0349
Ubiquitination	NEURL2
Ubiquitination	C20orf163
Ubiquitination	HECTD3
Ubiquitination	RNF113A
Ubiquitination	RNF113
Ubiquitination	ZNF183
Ubiquitination	AURKA
Ubiquitination	AIK
Ubiquitination	AIRK1
Ubiquitination	ARK1
Ubiquitination	AURA
Ubiquitination	AYK1
Ubiquitination	BTAK
Ubiquitination	IAK1
Ubiquitination	STK15
Ubiquitination	STK6
Ubiquitination	XIAP
Ubiquitination	API3
Ubiquitination	BIRC4
Ubiquitination	IAP3
Ubiquitination	RWDD3
Ubiquitination	RSUME
Ubiquitination	BTRC
Ubiquitination	BTRCP
Ubiquitination	FBW1A
Ubiquitination	FBXW1A
Ubiquitination	PCGF6
Ubiquitination	MBLR
Ubiquitination	RNF134
Ubiquitination	TAF5
Ubiquitination	TAF2D
Ubiquitination	NEURL1B
Ubiquitination	NEURL3
Ubiquitination	UBE3D
Ubiquitination	C6orf157
Ubiquitination	H10BH
Ubiquitination	UBE2CBP
Ubiquitination	UFL1
Ubiquitination	KIAA0776
Ubiquitination	NLBP
Ubiquitination	RCAD
Ubiquitination	FBXL4
Ubiquitination	FBL4
Ubiquitination	FBL5
Ubiquitination	RNF146
Ubiquitination	RC3H1
Ubiquitination	KIAA2025
Ubiquitination	RNF198
Ubiquitination	RFWD2
Ubiquitination	COP1
Ubiquitination	RNF200
Ubiquitination	RNF2
Ubiquitination	BAP1
Ubiquitination	DING
Ubiquitination	HIPI3
Ubiquitination	RING1B
Ubiquitination	SHPRH
Ubiquitination	KIAA2023
Ubiquitination	KLHL12
Ubiquitination	C3IP1
Ubiquitination	MDM4
Ubiquitination	MDMX
Ubiquitination	DTL
Ubiquitination	CDT2
Ubiquitination	CDW1
Ubiquitination	DCAF2
Ubiquitination	L2DTL
Ubiquitination	RAMP
Ubiquitination	PARK2
Ubiquitination	PRKN
Ubiquitination	FBXO28
Ubiquitination	CENP-30
Ubiquitination	KIAA0483
Ubiquitination	TRIM17
Ubiquitination	RBCC
Ubiquitination	RNF16
Ubiquitination	TERF
Ubiquitination	PCGF3
Ubiquitination	RNF3
Ubiquitination	RNF3A
Ubiquitination	ASB12
Ubiquitination	RNF121
Ubiquitination	DZIP3
Ubiquitination	KIAA0675
Ubiquitination	NSMCE1
Ubiquitination	HSPC333
Ubiquitination	HSPC337
Ubiquitination	DCAF12
Ubiquitination	KIAA1892
Ubiquitination	TCC52
Ubiquitination	WDR40A
Ubiquitination	RNF34
Ubiquitination	PJA2
Ubiquitination	KIAA0438
Ubiquitination	RNF131
Ubiquitination	SMURF1
Ubiquitination	KIAA1625
Ubiquitination	RFWD3
Ubiquitination	RNF201
Ubiquitination	TOPORS
Ubiquitination	LUN
Ubiquitination	TP53BPL
Ubiquitination	WWP2
Ubiquitination	KLHL9
Ubiquitination	KIAA1354
Ubiquitination	44990
Ubiquitination	RNF153
Ubiquitination	PELI1
Ubiquitination	PRISM
Ubiquitination	ZBTB18
Ubiquitination	RP58
Ubiquitination	TAZ1
Ubiquitination	ZNF238
Ubiquitination	WDR5
Ubiquitination	BIG3
Ubiquitination	ARNT
Ubiquitination	BHLHE2
Ubiquitination	TRIM33
Ubiquitination	KIAA1113
Ubiquitination	RFG7
Ubiquitination	TIF1G
Ubiquitination	DCAF4
Ubiquitination	WDR21
Ubiquitination	WDR21A
Ubiquitination	ZC3HC1
Ubiquitination	NIPA
Ubiquitination	HSPC216
Ubiquitination	BRCA1
Ubiquitination	RNF53
Ubiquitination	RICTOR
Ubiquitination	KIAA1999
Ubiquitination	TRIM38
Ubiquitination	RNF15
Ubiquitination	RORET
Ubiquitination	PEX2
Ubiquitination	PAF1
Ubiquitination	PMP3
Ubiquitination	PMP35
Ubiquitination	PXMP3
Ubiquitination	RNF72
Ubiquitination	MYLIP
Ubiquitination	BZF1
Ubiquitination	IDOL
Ubiquitination	BM-023
Ubiquitination	PP5242
Ubiquitination	SIAH1
Ubiquitination	HUMSIAH
Ubiquitination	ARIH2
Ubiquitination	ARI2
Ubiquitination	TRIAD1
Ubiquitination	HT005
Ubiquitination	AREL1
Ubiquitination	KIAA0317
Ubiquitination	RBCK1
Ubiquitination	C20orf18
Ubiquitination	RNF54
Ubiquitination	UBCE7IP3
Ubiquitination	XAP3
Ubiquitination	XAP4
Ubiquitination	TRIM13
Ubiquitination	LEU5
Ubiquitination	RFP2
Ubiquitination	RNF77
Ubiquitination	TRIM4
Ubiquitination	RNF87
Ubiquitination	FBXL3
Ubiquitination	FBL3A
Ubiquitination	FBXL3A
Ubiquitination	RNF220
Ubiquitination	C1orf164
Ubiquitination	TRIM6-TRIM34
Ubiquitination	TRIM34
Ubiquitination	IFP1
Ubiquitination	RNF21
Ubiquitination	FBXO2
Ubiquitination	FBX2
Ubiquitination	FBXO25
Ubiquitination	FBX25
Ubiquitination	CISH
Ubiquitination	G18
Ubiquitination	MALT1
Ubiquitination	MLT
Ubiquitination	UBE3C
Ubiquitination	KIAA0010
Ubiquitination	KIAA10
Ubiquitination	RBBP6
Ubiquitination	P2PR
Ubiquitination	PACT
Ubiquitination	RBQ1
Ubiquitination	My038
Ubiquitination	RNF6
Ubiquitination	SPG2
Ubiquitination	HDAC4
Ubiquitination	KIAA0288
Ubiquitination	RNF41
Ubiquitination	FLRF
Ubiquitination	NRDP1
Ubiquitination	SBBI03
Ubiquitination	TRIM24
Ubiquitination	RNF82
Ubiquitination	TIF1
Ubiquitination	TIF1A
Ubiquitination	UBE4B
Ubiquitination	HDNB1
Ubiquitination	KIAA0684
Ubiquitination	UFD2
Ubiquitination	HUWE1
Ubiquitination	KIAA0312
Ubiquitination	KIAA1578
Ubiquitination	UREB1
Ubiquitination	HSPC272
Ubiquitination	DCAF5
Ubiquitination	BCRG2
Ubiquitination	KIAA1824
Ubiquitination	WDR22
Ubiquitination	FBXL5
Ubiquitination	FLR1
Ubiquitination	ANAPC1
Ubiquitination	TSG24
Ubiquitination	NHLRC1
Ubiquitination	EPM2B
Ubiquitination	SOCS2
Ubiquitination	CIS2
Ubiquitination	SSI2
Ubiquitination	STATI2
Ubiquitination	NUP43
Ubiquitination	RNF133
Ubiquitination	KCTD21
Ubiquitination	TRAF3IP2
Ubiquitination	C6orf2
Ubiquitination	C6orf4
Ubiquitination	C6orf5
Ubiquitination	C6orf6
Ubiquitination	FBXL14
Ubiquitination	FBL14
Ubiquitination	KLHL7
Ubiquitination	TRIM2
Ubiquitination	KIAA0517
Ubiquitination	RNF86
Ubiquitination	KLHL17
Ubiquitination	FBXO40
Ubiquitination	FBX40
Ubiquitination	KIAA1195
Ubiquitination	RHOBTB1
Ubiquitination	KIAA0740
Ubiquitination	PCGF5
Ubiquitination	RNF159
Ubiquitination	ZNRF1
Ubiquitination	NIN283
Ubiquitination	PPIL2
Ubiquitination	TRIM46
Ubiquitination	TRIFIC
Ubiquitination	ZMIZ1
Ubiquitination	KIAA1224
Ubiquitination	RAI17
Ubiquitination	ZIMP10
Ubiquitination	KCTD11
Ubiquitination	C17orf36
Ubiquitination	REN
Ubiquitination	BRWD1
Ubiquitination	C21orf107
Ubiquitination	WDR9
Ubiquitination	TRIM50
Ubiquitination	TRIM50A
Ubiquitination	ASB7
Ubiquitination	RLIM
Ubiquitination	RNF12
Ubiquitination	WDR53
Ubiquitination	HOXB4
Ubiquitination	HOX2F
Ubiquitination	44996
Ubiquitination	SOCS1
Ubiquitination	SSI1
Ubiquitination	TIP3
Ubiquitination	FBXL6
Ubiquitination	TRAIP
Ubiquitination	RNF206
Ubiquitination	TRIP
Ubiquitination	FBXW4
Ubiquitination	FBW4
Ubiquitination	SHFM3
Ubiquitination	SOCS3
Ubiquitination	CIS3
Ubiquitination	SSI3
Ubiquitination	WDR5B
Ubiquitination	KLHL22
Ubiquitination	RNF135
Ubiquitination	L13
Ubiquitination	SPSB1
Ubiquitination	SSB1
Ubiquitination	RNF123
Ubiquitination	KPC1
Ubiquitination	FP1477
Ubiquitination	TRAF7
Ubiquitination	RFWD1
Ubiquitination	RNF119
Ubiquitination	RNF185
Ubiquitination	RNF10
Ubiquitination	KIAA0262
Ubiquitination	RIE2
Ubiquitination	ASB4
Ubiquitination	FBXW5
Ubiquitination	FBW5
Ubiquitination	PP3971
Ubiquitination	RNF40
Ubiquitination	BRE1B
Ubiquitination	KIAA0661
Ubiquitination	RCHY1
Ubiquitination	ARNIP
Ubiquitination	CHIMP
Ubiquitination	PIRH2
Ubiquitination	RNF199
Ubiquitination	ZNF363
Ubiquitination	DTX2
Ubiquitination	KIAA1528
Ubiquitination	RNF58
Ubiquitination	DCUN1D3
Ubiquitination	SCCRO3
Ubiquitination	RNF31
Ubiquitination	ZIBRA
Ubiquitination	HOIP
Ubiquitination	ANAPC2
Ubiquitination	APC2
Ubiquitination	KIAA1406
Ubiquitination	ZNF645
Ubiquitination	LRSAM1
Ubiquitination	TAL
Ubiquitination	UNQ6496/PRO21356
Ubiquitination	ZNRF2
Ubiquitination	RNF202
Ubiquitination	TRIM72
Ubiquitination	MG53
Ubiquitination	PELI3
Ubiquitination	WDTC1
Ubiquitination	KIAA1037
Ubiquitination	KLHL11
Ubiquitination	RNF168
Ubiquitination	ASB8
Ubiquitination	PP14212
Ubiquitination	TRIM25
Ubiquitination	EFP
Ubiquitination	RNF147
Ubiquitination	ZNF147
Ubiquitination	ZFP91
Ubiquitination	ZNF757
Ubiquitination	FKSG11
Ubiquitination	CNOT4
Ubiquitination	NOT4
Ubiquitination	ANAPC4
Ubiquitination	APC4
Ubiquitination	RFFL
Ubiquitination	RNF189
Ubiquitination	RNF34L
Ubiquitination	TRIM41
Ubiquitination	RINCK
Ubiquitination	RNF4
Ubiquitination	SNURF
Ubiquitination	RES4-26
Ubiquitination	POC1B
Ubiquitination	WDR51B
Ubiquitination	SIAH2
Ubiquitination	RNF166
Ubiquitination	RNF152
Ubiquitination	SART1
Ubiquitination	DCAF6
Ubiquitination	IQWD1
Ubiquitination	MSTP055
Ubiquitination	FBXO31
Ubiquitination	FBX14
Ubiquitination	FBX31
Ubiquitination	PP2386
Ubiquitination	FBXO45
Ubiquitination	FBX45
Ubiquitination	RNF26
Ubiquitination	CDC20
Ubiquitination	SPSB4
Ubiquitination	SSB4
Ubiquitination	VPS41
Ubiquitination	HLTF
Ubiquitination	HIP116A
Ubiquitination	RNF80
Ubiquitination	SMARCA3
Ubiquitination	SNF2L3
Ubiquitination	ZBU1
Ubiquitination	MSL2
Ubiquitination	KIAA1585
Ubiquitination	MSL2L1
Ubiquitination	RNF184
Ubiquitination	FBXW8
Ubiquitination	FBW6
Ubiquitination	FBW8
Ubiquitination	FBX29
Ubiquitination	FBXO29
Ubiquitination	FBXW6
Ubiquitination	TRIM59
Ubiquitination	RNF104
Ubiquitination	TRIM57
Ubiquitination	TSBF1
Ubiquitination	KLHL3
Ubiquitination	KIAA1129
Ubiquitination	SH3RF3
Ubiquitination	POSH2
Ubiquitination	SH3MD4
Ubiquitination	ZMIZ2
Ubiquitination	KIAA1886
Ubiquitination	ZIMP7
Ubiquitination	HRIHFB2007
Ubiquitination	KCTD13
Ubiquitination	BACURD1
Ubiquitination	PDIP1
Ubiquitination	POLDIP1
Ubiquitination	FKSG86
Ubiquitination	PP6832
Ubiquitination	44988
Ubiquitination	RNF173
Ubiquitination	PDLIM2
Ubiquitination	PP6345
Ubiquitination	FBXO22
Ubiquitination	FBX22
Ubiquitination	FEM1B
Ubiquitination	F1AA
Ubiquitination	KIAA0396
Ubiquitination	SOCS5
Ubiquitination	CIS6
Ubiquitination	CISH5
Ubiquitination	CISH6
Ubiquitination	KIAA0671
Ubiquitination	RNF181
Ubiquitination	HSPC238
Ubiquitination	TRIM56
Ubiquitination	RNF109
Ubiquitination	RNF187
Ubiquitination	RNFT1
Ubiquitination	PTD016
Ubiquitination	TRIM35
Ubiquitination	HLS5
Ubiquitination	KIAA1098
Ubiquitination	RNF139
Ubiquitination	TRC8
Ubiquitination	GNB2
Ubiquitination	TRIM8
Ubiquitination	GERP
Ubiquitination	RNF27
Ubiquitination	WDR48
Ubiquitination	KIAA1449
Ubiquitination	UAF1
Ubiquitination	IRF2BP1
Ubiquitination	DDB1
Ubiquitination	XAP1
Ubiquitination	KCTD5
Ubiquitination	E4F1
Ubiquitination	E4F
Ubiquitination	TRIM68
Ubiquitination	GC109
Ubiquitination	RNF137
Ubiquitination	SS56
Ubiquitination	RAG1
Ubiquitination	RNF74
Ubiquitination	TRIM9
Ubiquitination	KIAA0282
Ubiquitination	RNF91
Ubiquitination	LRR1
Ubiquitination	PPIL5
Ubiquitination	FBXO33
Ubiquitination	FBX33
Ubiquitination	HECTD2
Ubiquitination	DCAF13
Ubiquitination	WDSOF1
Ubiquitination	HSPC064
Ubiquitination	WDR82
Ubiquitination	TMEM113
Ubiquitination	WDR82A
Ubiquitination	UNQ9342/PRO34047
Ubiquitination	DTX3L
Ubiquitination	BBAP
Ubiquitination	RNF25
Ubiquitination	ZSWIM2
Ubiquitination	ZZZ2
Ubiquitination	SLX4
Ubiquitination	BTBD12
Ubiquitination	KIAA1784
Ubiquitination	KIAA1987
Ubiquitination	BCL6B
Ubiquitination	BAZF
Ubiquitination	ZNF62
Ubiquitination	KLHL10
Ubiquitination	DCUN1D1
Ubiquitination	DCUN1L1
Ubiquitination	RP42
Ubiquitination	SCCRO
Ubiquitination	NACC1
Ubiquitination	BTBD14B
Ubiquitination	NAC1
Ubiquitination	RNF126
Ubiquitination	AIRE
Ubiquitination	APECED
Ubiquitination	TRIM62
Ubiquitination	MED8
Ubiquitination	UBR1
Ubiquitination	AMFR
Ubiquitination	RNF45
Ubiquitination	STC1
Ubiquitination	STC
Ubiquitination	PPARG
Ubiquitination	NR1C3
Ubiquitination	KLHL40
Ubiquitination	KBTBD5
Ubiquitination	SRYP
Ubiquitination	NSMCE2
Ubiquitination	C8orf36
Ubiquitination	MMS21
Ubiquitination	TRIM74
Ubiquitination	TRIM50C
Ubiquitination	KLHL41
Ubiquitination	KBTBD10
Ubiquitination	KRP1
Ubiquitination	SH3RF1
Ubiquitination	KIAA1494
Ubiquitination	POSH
Ubiquitination	RNF142
Ubiquitination	SH3MD2
Ubiquitination	TRIM11
Ubiquitination	RNF92
Ubiquitination	TRIP12
Ubiquitination	KIAA0045
Ubiquitination	ULF
Ubiquitination	RANBP2
Ubiquitination	NUP358
Ubiquitination	TRIM36
Ubiquitination	RBCC728
Ubiquitination	RNF98
Ubiquitination	FBXW7
Ubiquitination	FBW7
Ubiquitination	FBX30
Ubiquitination	SEL10
Ubiquitination	FBXO4
Ubiquitination	FBX4
Ubiquitination	ASB6
Ubiquitination	UHRF2
Ubiquitination	NIRF
Ubiquitination	RNF107
Ubiquitination	PHIP
Ubiquitination	WDR11
Ubiquitination	44991
Ubiquitination	KIAA0597
Ubiquitination	RNF176
Ubiquitination	TEB4
Ubiquitination	KLHL8
Ubiquitination	KIAA1378
Ubiquitination	RNF7
Ubiquitination	RBX2
Ubiquitination	ROC2
Ubiquitination	SAG
Ubiquitination	44989
Ubiquitination	KIAA1399
Ubiquitination	RNF174
Ubiquitination	TRIM43
Ubiquitination	CBLC
Ubiquitination	CBL3
Ubiquitination	RNF57
Ubiquitination	CBX4
Ubiquitination	TRIM65
Ubiquitination	PML
Ubiquitination	MYL
Ubiquitination	PP8675
Ubiquitination	RNF71
Ubiquitination	TRIM19
Ubiquitination	PELI2
Ubiquitination	RNF113B
Ubiquitination	RNF161
Ubiquitination	ZNF183L1
Ubiquitination	44994
Ubiquitination	RNF179
Ubiquitination	FBXO7
Ubiquitination	FBX7
Ubiquitination	RNF141
Ubiquitination	ZNF230
Ubiquitination	ANKIB1
Ubiquitination	KIAA1386
Ubiquitination	FBXO3
Ubiquitination	FBX3
Ubiquitination	CUL7
Ubiquitination	KIAA0076
Ubiquitination	FBXW11
Ubiquitination	BTRCP2
Ubiquitination	FBW1B
Ubiquitination	FBXW1B
Ubiquitination	KIAA0696
Ubiquitination	ERCC8
Ubiquitination	CKN1
Ubiquitination	CSA
Ubiquitination	RAD18
Ubiquitination	RNF73
Ubiquitination	FBXL20
Ubiquitination	ASB1
Ubiquitination	KIAA1146
Ubiquitination	PHRF1
Ubiquitination	KIAA1542
Ubiquitination	RBBP5
Ubiquitination	RBQ3
Ubiquitination	CUL3
Ubiquitination	KIAA0617
Ubiquitination	HERC5
Ubiquitination	CEB1
Ubiquitination	CEBP1
Ubiquitination	HERC6
Ubiquitination	MUL1
Ubiquitination	C1orf166
Ubiquitination	GIDE
Ubiquitination	MAPL
Ubiquitination	MULAN
Ubiquitination	RNF218
Ubiquitination	CBLB
Ubiquitination	RNF56
Ubiquitination	Nbla00127
Ubiquitination	CBL
Ubiquitination	CBL2
Ubiquitination	RNF55
Ubiquitination	LNX1
Ubiquitination	LNX
Ubiquitination	PDZRN2
Ubiquitination	UNQ574/PRO1136
Ubiquitination	WDR76
Ubiquitination	KAT2B
Ubiquitination	PCAF
Ubiquitination	SNRNP40
Ubiquitination	PRP8BP
Ubiquitination	SFP38
Ubiquitination	WDR57
Ubiquitination	PDZRN3
Ubiquitination	KIAA1095
Ubiquitination	LNX3
Ubiquitination	SEMCAP3
Ubiquitination	BIRC3
Ubiquitination	API2
Ubiquitination	MIHC
Ubiquitination	RNF49
Ubiquitination	EED
Ubiquitination	EP300
Ubiquitination	P300
Ubiquitination	PIAS4
Ubiquitination	PIASG
Ubiquitination	TLE2
Ubiquitination	HACE1
Ubiquitination	KIAA1320
Ubiquitination	MID2
Ubiquitination	FXY2
Ubiquitination	RNF60
Ubiquitination	TRIM1
Ubiquitination	KLHL13
Ubiquitination	BKLHD2
Ubiquitination	KIAA1309
Ubiquitination	ITCH
Ubiquitination	SMURF2
Ubiquitination	WSB1
Ubiquitination	SWIP1
Ubiquitination	WDR59
Ubiquitination	KIAA1923
Ubiquitination	FP977
Ubiquitination	ANAPC5
Ubiquitination	APC5
Ubiquitination	HERC2
Ubiquitination	RNF138
Ubiquitination	NARF
Ubiquitination	HSD-4
Ubiquitination	HSD4
Ubiquitination	MIB1
Ubiquitination	DIP1
Ubiquitination	KIAA1323
Ubiquitination	ZZANK2
Ubiquitination	TRAF5
Ubiquitination	RNF84
Ubiquitination	MNAT1
Ubiquitination	CAP35
Ubiquitination	MAT1
Ubiquitination	RNF66
Ubiquitination	WDR12
Ubiquitination	HECW2
Ubiquitination	KIAA1301
Ubiquitination	NEDL2
Ubiquitination	BARD1
Ubiquitination	DCUN1D5
Ubiquitination	RNF144B
Ubiquitination	IBRDC2
Ubiquitination	P53RFP
Ubiquitination	TRIM15
Ubiquitination	RNF93
Ubiquitination	ZNF178
Ubiquitination	ZNFB7
Ubiquitination	RNF38
Ubiquitination	MDM2
Ubiquitination	DTX1
Ubiquitination	DDB2
Ubiquitination	TRIM45
Ubiquitination	RNF99
Ubiquitination	VHL
Ubiquitination	RNF122
Ubiquitination	MKRN1
Ubiquitination	RNF61
Ubiquitination	RNF128
Ubiquitination	TRIM47
Ubiquitination	GOA
Ubiquitination	RNF100
Ubiquitination	TRIM21
Ubiquitination	RNF81
Ubiquitination	RO52
Ubiquitination	SSA1
Ubiquitination	DCAF15
Ubiquitination	C19orf72
Ubiquitination	GRWD1
Ubiquitination	GRWD
Ubiquitination	KIAA1942
Ubiquitination	WDR28
Ubiquitination	CDC16
Ubiquitination	ANAPC6
Ubiquitination	UBE4A
Ubiquitination	KIAA0126
Ubiquitination	CUL9
Ubiquitination	H7AP1
Ubiquitination	KIAA0708
Ubiquitination	PARC
Ubiquitination	TRPC4AP
Ubiquitination	C20orf188
Ubiquitination	TRRP4AP
Ubiquitination	FBXO44
Ubiquitination	FBG3
Ubiquitination	FBX44
Ubiquitination	FBX6A
Ubiquitination	FBXO6A
Ubiquitination	CORO7
Ubiquitination	PIAS1
Ubiquitination	DDXBP1
Ubiquitination	RAB40C
Ubiquitination	RARL
Ubiquitination	RASL8C
Ubiquitination	FBXL12
Ubiquitination	FBL12
Ubiquitination	TRAF2
Ubiquitination	TRAP3
Ubiquitination	FBXO9
Ubiquitination	FBX9
Ubiquitination	VCIA1
Ubiquitination	RNF114
Ubiquitination	ZNF228
Ubiquitination	ZNF313
Ubiquitination	RNF11
Ubiquitination	CGI-123
Ubiquitination	AHR
Ubiquitination	BHLHE76
Ubiquitination	IRF2BPL
Ubiquitination	C14orf4
Ubiquitination	EAP1
Ubiquitination	KIAA1865
Ubiquitination	My039
Ubiquitination	RNF103
Ubiquitination	ZFP103
Ubiquitination	TNFAIP3
Ubiquitination	OTUD7C
Ubiquitination	A20
Ubiquitination	FBXO30
Ubiquitination	FANCL
Ubiquitination	PHF9
Ubiquitination	PCGF1
Ubiquitination	NSPC1
Ubiquitination	RNF68
Ubiquitination	ABTB1
Ubiquitination	BPOZ
Ubiquitination	PP2259
Ubiquitination	CRBN
Ubiquitination	AD-006
Ubiquitination	TRIM23
Ubiquitination	ARD1
Ubiquitination	ARFD1
Ubiquitination	RNF46
Ubiquitination	BIRC2
Ubiquitination	API1
Ubiquitination	MIHB
Ubiquitination	RNF48
Ubiquitination	PRPF19
Ubiquitination	NMP200
Ubiquitination	PRP19
Ubiquitination	SNEV
Ubiquitination	DTX4
Ubiquitination	KIAA0937
Ubiquitination	RNF155
Ubiquitination	KLHL2
Ubiquitination	TNFAIP1
Ubiquitination	BACURD2
Ubiquitination	EDP1
Ubiquitination	PEX12
Ubiquitination	PAF3
Ubiquitination	FBXL15
Ubiquitination	FBXO37
Ubiquitination	ZNRF4
Ubiquitination	RNF204
Ubiquitination	VPS18
Ubiquitination	KIAA1475
Ubiquitination	STUB1
Ubiquitination	CHIP
Ubiquitination	PP1131
Ubiquitination	TBL1X
Ubiquitination	TBL1
Ubiquitination	RNF125
Ubiquitination	UBOX5
Ubiquitination	KIAA0860
Ubiquitination	RNF37
Ubiquitination	UBCE7IP5
Ubiquitination	UIP5
Ubiquitination	BIRC7
Ubiquitination	KIAP
Ubiquitination	LIVIN
Ubiquitination	MLIAP
Ubiquitination	RNF50
Ubiquitination	UNQ5800/PRO19607/PRO21344
Ubiquitination	CSTF1
Ubiquitination	RBX1
Ubiquitination	RNF75
Ubiquitination	ROC1
Ubiquitination	RASD2
Ubiquitination	TEM2
Ubiquitination	KLHL20
Ubiquitination	KLEIP
Ubiquitination	OSTM1
Ubiquitination	GL
Ubiquitination	HSPC019
Ubiquitination	UNQ6098/PRO21201
Ubiquitination	KEAP1
Ubiquitination	INRF2
Ubiquitination	KIAA0132
Ubiquitination	KLHL19
Ubiquitination	FBXL21
Ubiquitination	FBL21
Ubiquitination	FBXL3B
Ubiquitination	FBXL3P
Ubiquitination	RNF144A
Ubiquitination	KIAA0161
Ubiquitination	RNF144
Ubiquitination	UBCE7IP4
Ubiquitination	KLHL33
Ubiquitination	BTBD8
Ubiquitination	IBTK
Ubiquitination	BTKI
Ubiquitination	KIAA1417
Ubiquitination	PHF14
Ubiquitination	CH507-9B2.5
Ubiquitination	LOC102724159
Ubiquitination	DNAI1
Ubiquitination	WDR38
Ubiquitination	BTBD7
Ubiquitination	KIAA1525
Ubiquitination	TRIM52
Ubiquitination	RNF102
Ubiquitination	C17orf78
Ubiquitination	CFAP57
Ubiquitination	ZBTB8B
Ubiquitination	ZBTB25
Ubiquitination	C14orf51
Ubiquitination	KUP
Ubiquitination	ZNF46
Ubiquitination	RNF225
Ubiquitination	MED16
Ubiquitination	FBXW9
Ubiquitination	FBW9
Ubiquitination	EML2
Ubiquitination	EMAP2
Ubiquitination	EMAPL2
Ubiquitination	WDR18
Ubiquitination	DNAI2
Ubiquitination	TRIM16
Ubiquitination	EBBP
Ubiquitination	CORO7-PAM16
Ubiquitination	RAB40B
Ubiquitination	SEC4L
Ubiquitination	RNF151
Ubiquitination	BOP1
Ubiquitination	KIAA0124
Ubiquitination	TBL3
Ubiquitination	SAZD
Ubiquitination	CORO2B
Ubiquitination	KIAA0925
Ubiquitination	KLHL36
Ubiquitination	C16orf44
Ubiquitination	UTP4
Ubiquitination	GTF3C1
Ubiquitination	WDR72
Ubiquitination	TRIM69
Ubiquitination	RNF36
Ubiquitination	HSD-34
Ubiquitination	HSD34
Ubiquitination	NEDD1
Ubiquitination	DPF3
Ubiquitination	BAF45C
Ubiquitination	CERD4
Ubiquitination	ZBTB42
Ubiquitination	WDR25
Ubiquitination	EML5
Ubiquitination	ZBTB1
Ubiquitination	KIAA0997
Ubiquitination	NWD1
Ubiquitination	NUP37
Ubiquitination	APAF1
Ubiquitination	KIAA0413
Ubiquitination	WDR90
Ubiquitination	PAAF1
Ubiquitination	CHD4
Ubiquitination	DMXL2
Ubiquitination	KIAA0856
Ubiquitination	KDM5D
Ubiquitination	HY
Ubiquitination	HYA
Ubiquitination	JARID1D
Ubiquitination	KIAA0234
Ubiquitination	SMCY
Ubiquitination	KLHL35
Ubiquitination	DMXL1
Ubiquitination	ZBTB7C
Ubiquitination	APM1
Ubiquitination	ZBTB36
Ubiquitination	ZNF857C
Ubiquitination	KBTBD4
Ubiquitination	EML3
Ubiquitination	WDR74
Ubiquitination	NSA1
Ubiquitination	KDM2A
Ubiquitination	CXXC8
Ubiquitination	FBXL11
Ubiquitination	JHDM1A
Ubiquitination	KIAA1004
Ubiquitination	RAE1
Ubiquitination	ZBTB44
Ubiquitination	KBTBD3
Ubiquitination	BKLHD3
Ubiquitination	DENND3
Ubiquitination	RNF145
Ubiquitination	FBXL8
Ubiquitination	LDB2
Ubiquitination	hCG_1811661
Ubiquitination	ZBTB38
Ubiquitination	FAM53C
Ubiquitination	JADE1
Ubiquitination	KIAA1807
Ubiquitination	PHF17
Ubiquitination	TRIM60
Ubiquitination	RNF129
Ubiquitination	RNF33
Ubiquitination	GTF2H2C
Ubiquitination	GTF2H2C_2
Ubiquitination	GTF2H2D
Ubiquitination	ZNF131
Ubiquitination	UTP15
Ubiquitination	WHSC1
Ubiquitination	NSD2
Ubiquitination	KIAA1090
Ubiquitination	MMSET
Ubiquitination	TRX5
Ubiquitination	WDR36
Ubiquitination	SEC31A
Ubiquitination	WDR1
Ubiquitination	PLRG1
Ubiquitination	SRM
Ubiquitination	KLHL29
Ubiquitination	KBTBD9
Ubiquitination	KIAA1921
Ubiquitination	RP11-432B6.3
Ubiquitination	RP1-27O5.3
Ubiquitination	SSR3
Ubiquitination	ZBTB20
Ubiquitination	DPZF
Ubiquitination	ZNF288
Ubiquitination	WDR86
Ubiquitination	MAPKBP1
Ubiquitination	JNKBP1
Ubiquitination	KIAA0596
Ubiquitination	RNF39
Ubiquitination	HZFW
Ubiquitination	RP11-385D13.1
Ubiquitination	PPP2R2D
Ubiquitination	KIAA1541
Ubiquitination	RNF223
Ubiquitination	LINCR
Ubiquitination	DCAF8L2
Ubiquitination	WDR42C
Ubiquitination	BTBD19
Ubiquitination	NBEAL2
Ubiquitination	KIAA0540
Ubiquitination	UNQ253/PRO290
Ubiquitination	NBEAL1
Ubiquitination	ALS2CR16
Ubiquitination	ALS2CR17
Ubiquitination	TRIM10
Ubiquitination	RFB30
Ubiquitination	RNF9
Ubiquitination	WDR27
Ubiquitination	WDR87
Ubiquitination	AAMP
Ubiquitination	hCG_16292
Ubiquitination	ELP2
Ubiquitination	STATIP1
Ubiquitination	DCAF8L1
Ubiquitination	WDR42B
Ubiquitination	RFPL4B
Ubiquitination	RNF211
Ubiquitination	NSD1
Ubiquitination	ARA267
Ubiquitination	KMT3B
Ubiquitination	CPNE1
Ubiquitination	BTBD18
Ubiquitination	ABTB2
Ubiquitination	RNF148
Ubiquitination	RNF212
Ubiquitination	ZBTB22
Ubiquitination	BING1
Ubiquitination	ZBTB22A
Ubiquitination	ZNF297
Ubiquitination	WRAP53
Ubiquitination	TCAB1
Ubiquitination	WDR79
Ubiquitination	RCBTB2
Ubiquitination	ZBTB10
Ubiquitination	RINZF
Ubiquitination	RINZFC
Ubiquitination	PHF1
Ubiquitination	PCL1
Ubiquitination	NSMAF
Ubiquitination	FAN
Ubiquitination	WDR20
Ubiquitination	KIF21B
Ubiquitination	KIAA0449
Ubiquitination	NUP62
Ubiquitination	CORO1C
Ubiquitination	CRN2
Ubiquitination	CRNN4
Ubiquitination	WDR83
Ubiquitination	MORG1
Ubiquitination	TCEB3
Ubiquitination	ELOA
Ubiquitination	MSTP059
Ubiquitination	PHF21A
Ubiquitination	BHC80
Ubiquitination	KIAA1696
Ubiquitination	BM- 006
Ubiquitination	ZBTB7B
Ubiquitination	ZBTB15
Ubiquitination	ZFP67
Ubiquitination	ZNF857B
Ubiquitination	TRIM48
Ubiquitination	RNF101
Ubiquitination	KBTBD8
Ubiquitination	KIAA1842
Ubiquitination	TAKRP
Ubiquitination	WDR81
Ubiquitination	KLHL30
Ubiquitination	WDR60
Ubiquitination	HIC2
Ubiquitination	HRG22
Ubiquitination	KIAA1020
Ubiquitination	ZBTB30
Ubiquitination	WDR43
Ubiquitination	KIAA0007
Ubiquitination	UTP5
Ubiquitination	KLHL31
Ubiquitination	BKLHD6
Ubiquitination	KBTBD1
Ubiquitination	KLHL
Ubiquitination	BCL6
Ubiquitination	BCL5
Ubiquitination	LAZ3
Ubiquitination	ZBTB27
Ubiquitination	ZNF51
[truncated: 795 more rows]

## Sheet: Table 2. siRNA and shRNA 
Gene	Sequence（5'-3')
siUSP54#1	GCUGGAAAGACGAGAGAAATT
siUSP54#2	GAAGCAGGCUCCUAGAAAUTT
shUSP54#1	GAGCCCTAGTCGATAAGAA
shUSP54#2	GAAGCAGGCTCCTAGAAAT

## Sheet: Table 3.Primer sequences
Gene	Primer Sequence
USP54-F	CAGAGCAGGAGACCTCAGAATTG
USP54-R	CATGCTCCATTTCTGCTGTTGAA
β-actin-F	CACCATTGGCAATGAGCGGTTC
β-actin-R	AGGTCTTTGCGGATGTCCACGT

## Sheet: Table 4. List of antibodies
Antibody	Source	Application/ dilution
Mouse anti-ACTIN	Proteintech, 66009-1-Ig	WB/1: 20000
Rabbit anti-USP54	Proteintech, 26707-1-AP	WB/1: 5000 IHC/1: 200

## Sheet: Table 5.scRNADEGs
	Pvalue	Qvalue	FoldChange	MaxBaseMean	BaseMean	log2(BaseMean)	log2FC	Abs(log2FC)	Size
MT-CO2	0	0	0.745935	4.77524	4.16863	2.05957	-0.422878	0.422878	0.0745935
S100A6	3.16259e-43	1.4985e-42	1.06614	4.43429	4.29675	2.10324	0.0923984	0.0923984	0.106614
MT-CO1	3.52437e-220	8.27074e-219	0.806183	4.46621	4.0334	2.012	-0.310821	0.310821	0.0806183
MT-CO3	0	0	0.733627	4.41811	3.82968	1.93722	-0.446882	0.446882	0.0733627
MT-ND3	0	0	0.715123	4.26467	3.65722	1.87075	-0.483736	0.483736	0.0715123
MT-ND4	7.82834e-122	9.74322e-121	0.853781	4.01871	3.7249	1.8972	-0.228062	0.228062	0.0853781
RPL13	8.08375e-60	5.01657e-59	0.949866	3.8478	3.75135	1.90741	-0.0742048	0.0742048	0.0949866
RPS18	2.61178e-291	8.1216e-290	0.881059	3.91878	3.68573	1.88195	-0.18269	0.18269	0.0881059
MT-CYB	0	0	0.736476	4.10902	3.56761	1.83496	-0.44129	0.44129	0.0736476
TPT1	1.24799e-33	4.94666e-33	0.961944	3.79091	3.71878	1.89483	-0.0559752	0.0559752	0.0961944
TMSB10	1.00248e-16	2.63171e-16	1.03338	3.65518	3.59615	1.84645	0.0473741	0.0473741	0.103338
EEF1A1	1.0962e-45	5.43445e-45	1.04662	3.6182	3.53762	1.82278	0.065734	0.065734	0.104662
TMSB4X	2.70432e-68	1.87844e-67	0.925392	3.47487	3.34524	1.74211	-0.111864	0.111864	0.0925392
RPS19	0.0128401	0.0168155	0.990307	3.33154	3.31539	1.72918	-0.0140524	0.0140524	0.0990307
RPS12	5.0482e-20	1.4589e-19	0.959932	3.3482	3.28112	1.71419	-0.0589957	0.0589957	0.0959932
RPS14	4.85736e-234	1.232e-232	0.871795	3.44389	3.22313	1.68846	-0.197939	0.197939	0.0871795
MT-ND1	5.40211e-195	1.113e-193	0.817801	3.49559	3.17714	1.66773	-0.290179	0.290179	0.0817801
RPS27	0.0115263	0.015172	0.984292	3.2887	3.26287	1.70614	-0.022841	0.022841	0.0984292
RPL8	5.45383e-83	4.5085e-82	0.917258	3.31687	3.17964	1.66887	-0.1246	0.1246	0.0917258
RPL39	2.94569e-252	8.02889e-251	0.846437	3.36444	3.10611	1.63511	-0.240526	0.240526	0.0846437
MT-ND2	1.17129e-43	5.59947e-43	0.90523	3.27708	3.12179	1.64238	-0.143644	0.143644	0.090523
RPL30	5.15974e-51	2.79226e-50	0.934759	3.2436	3.13779	1.64975	-0.0973342	0.0973342	0.0934759
RPLP1	2.7852e-61	1.75996e-60	1.12604	3.42427	3.23262	1.6927	0.171263	0.171263	0.112604
RPL11	1.12453e-297	3.57997e-296	0.851652	3.3178	3.07171	1.61904	-0.231665	0.231665	0.0851652
RPL10	1.51915e-23	4.83547e-23	1.07159	3.30126	3.19099	1.674	0.099752	0.099752	0.107159
MALAT1	6.06485e-68	4.19383e-67	1.23428	3.60876	3.26626	1.70764	0.303674	0.303674	0.123428
RPL32	2.28962e-103	2.38557e-102	0.904057	3.24129	3.0858	1.62564	-0.145515	0.145515	0.0904057
RPS27A	1.26939e-215	2.91423e-214	0.861708	3.26195	3.0364	1.60236	-0.214729	0.214729	0.0861708
PTMA	0	0	1.22261	3.5415	3.21909	1.68665	0.289967	0.289967	0.122261
S100A11	1.30476e-21	3.9467e-21	1.04974	3.20442	3.1285	1.64547	0.0700306	0.0700306	0.104974
RPS2	3.46439e-09	6.89172e-09	0.973079	3.12317	3.08114	1.62346	-0.0393705	0.0393705	0.0973079
RPL41	1.36286e-158	2.24588e-157	1.23339	3.52591	3.19232	1.6746	0.302625	0.302625	0.123339
RPL18A	1.51701e-42	7.11338e-42	0.937594	3.12843	3.03081	1.5997	-0.0929649	0.0929649	0.0937594
RPS24	4.75528e-195	9.8074e-194	0.869321	3.18983	2.98141	1.576	-0.202039	0.202039	0.0869321
RPL28	0	0	1.24188	3.46472	3.12732	1.64492	0.312521	0.312521	0.124188
S100A10	0.0905684	0.108217	0.990333	3.01443	2.99987	1.5849	-0.0140137	0.0140137	0.0990333
RPS23	8.48241e-200	1.80312e-198	0.856303	3.12565	2.90108	1.53659	-0.223806	0.223806	0.0856303
B2M	4.13068e-86	3.53998e-85	1.17237	3.26957	3.02921	1.59894	0.229429	0.229429	0.117237
RPS4X	0	0	0.703951	3.24163	2.76179	1.46561	-0.506452	0.506452	0.0703951
MT-ATP6	6.06115e-12	1.35405e-11	0.91484	2.98173	2.85477	1.51338	-0.128409	0.128409	0.091484
RPS3	2.85959e-42	1.33279e-41	0.916368	2.97913	2.85455	1.51327	-0.126001	0.126001	0.0916368
ACTB	6.39403e-08	1.20007e-07	1.02889	2.92792	2.88682	1.52948	0.0410852	0.0410852	0.102889
RPL12	8.46248e-20	2.4278e-19	1.04721	2.94884	2.88237	1.52725	0.0665498	0.0665498	0.104721
KRT19	3.76055e-19	1.06054e-18	1.06234	2.96702	2.87996	1.52605	0.0872494	0.0872494	0.106234
RPL37A	1.45487e-15	3.6896e-15	0.961574	2.88272	2.82734	1.49944	-0.0565301	0.0565301	0.0961574
RPS8	0.017869	0.0230689	1.01486	2.86632	2.84533	1.5086	0.0212848	0.0212848	0.101486
RPS9	4.39837e-242	1.15195e-240	0.842602	2.98736	2.75225	1.46061	-0.247076	0.247076	0.0842602
RPL18	4.39061e-20	1.27197e-19	0.955049	2.85341	2.78928	1.47989	-0.0663533	0.0663533	0.0955049
RPL3	0	0	0.781168	3.01367	2.68393	1.42435	-0.356296	0.356296	0.0781168
RPL19	0.00331186	0.00457116	1.0181	2.83163	2.80646	1.48875	0.0258838	0.0258838	0.10181
RPS3A	2.56205e-62	1.63802e-61	0.915421	2.86485	2.7437	1.45612	-0.127493	0.127493	0.0915421
RPL13A	5.26905e-14	1.2708e-13	1.03699	2.84719	2.79641	1.48358	0.0523985	0.0523985	0.103699
ACTG1	0.0174131	0.0225107	0.986512	2.78878	2.76997	1.46987	-0.0195914	0.0195914	0.0986512
HSP90AA1	1.20868e-14	2.97876e-14	0.949079	2.81326	2.74164	1.45504	-0.0753998	0.0753998	0.0949079
RPL23A	1.12027e-148	1.71786e-147	0.86165	2.89033	2.69039	1.42781	-0.214826	0.214826	0.086165
RPS15	1.33839e-26	4.57628e-26	1.06825	2.87551	2.78366	1.47698	0.0952494	0.0952494	0.106825
RPL36	1.13503e-18	3.1606e-18	1.06077	2.86136	2.77939	1.47477	0.0851143	0.0851143	0.106077
RPS21	2.74589e-16	7.11277e-16	0.955915	2.78618	2.72477	1.44613	-0.0650451	0.0650451	0.0955915
RPL15	1.69337e-46	8.51262e-46	0.922889	2.79858	2.69068	1.42797	-0.115771	0.115771	0.0922889
RPLP2	1.2255e-156	1.98531e-155	0.864872	2.84748	2.65509	1.40876	-0.209441	0.209441	0.0864872
UBC	9.51297e-161	1.58586e-159	0.852377	2.84744	2.63727	1.39905	-0.230436	0.230436	0.0852377
FTH1	0	0	1.44476	3.39788	2.87487	1.5235	0.530832	0.530832	0.144476
RPS28	5.3853e-05	8.56395e-05	1.03317	2.75002	2.70588	1.4361	0.0470763	0.0470763	0.103317
RPS29	9.4884e-19	2.64947e-18	0.936785	2.7374	2.65088	1.40647	-0.0942096	0.0942096	0.0936785
RPL27A	5.99453e-123	7.54028e-122	0.878359	2.78677	2.61727	1.38806	-0.187117	0.187117	0.0878359
HLA-B	0	0	0.711869	2.94875	2.52393	1.33567	-0.490317	0.490317	0.0711869
RPS6	4.4103e-228	1.08704e-226	0.830196	2.82188	2.5823	1.36865	-0.268476	0.268476	0.0830196
RPL35A	4.03653e-18	1.10531e-17	0.952681	2.6993	2.63544	1.39804	-0.0699346	0.0699346	0.0952681
RPL7A	1.46233e-28	5.22227e-28	0.940222	2.70479	2.62394	1.39174	-0.088927	0.088927	0.0940222
RPL21	5.37948e-105	5.72368e-104	0.880348	2.74598	2.5817	1.36832	-0.183853	0.183853	0.0880348
RPL26	1.36944e-138	1.94964e-137	0.856613	2.76418	2.56601	1.35952	-0.223285	0.223285	0.0856613
RPL24	2.4632e-25	8.17864e-25	0.940678	2.63063	2.5526	1.35197	-0.0882276	0.0882276	0.0940678
RPL34	6.68647e-25	2.20085e-24	1.08533	2.71854	2.61168	1.38498	0.118129	0.118129	0.108533
RPS11	0.254572	0.285913	1.00652	2.5828	2.57444	1.36426	0.00936895	0.00936895	0.100652
SERF2	6.98057e-292	2.1808e-290	0.788989	2.75798	2.467	1.30276	-0.341923	0.341923	0.0788989
RPL37	3.11896e-94	2.93186e-93	1.19085	2.86708	2.63733	1.39908	0.251997	0.251997	0.119085
RPS16	0.428857	0.463989	0.995515	2.54961	2.54389	1.34704	-0.00648497	0.00648497	0.0995515
RPL29	9.19646e-09	1.79271e-08	1.03933	2.59653	2.54741	1.34903	0.0556478	0.0556478	0.103933
GAPDH	1.37046e-114	1.59408e-113	1.16793	2.77592	2.57635	1.36533	0.22395	0.22395	0.116793
RPS7	8.08088e-06	1.35251e-05	0.971873	2.51109	2.47577	1.30788	-0.041161	0.041161	0.0971873
RPL9	0.000102759	0.000160191	0.976992	2.49397	2.46527	1.30175	-0.033582	0.033582	0.0976992
FTL	1.52645e-205	3.32574e-204	1.33313	2.95383	2.58477	1.37004	0.414817	0.414817	0.133313
NEAT1	0	0	1.51057	3.18081	2.64326	1.40232	0.595091	0.595091	0.151057
MT-ND5	3.26571e-05	5.26202e-05	0.962632	2.44505	2.39937	1.26266	-0.0549436	0.0549436	0.0962632
HLA-A	0.0373145	0.0465545	0.984212	2.42637	2.40722	1.26737	-0.0229596	0.0229596	0.0984212
RPS13	8.36239e-90	7.48924e-89	0.868387	2.51537	2.34985	1.23257	-0.203589	0.203589	0.0868387
RPL38	3.62688e-184	6.95862e-183	0.824742	2.52313	2.30203	1.20291	-0.277985	0.277985	0.0824742
RPS25	1.33552e-32	5.19016e-32	0.913445	2.43692	2.33145	1.22123	-0.130611	0.130611	0.0913445
RPL10A	1.5898e-20	4.66423e-20	0.940653	2.41375	2.34212	1.22782	-0.0882653	0.0882653	0.0940653
UBA52	2.22632e-137	3.14724e-136	0.850614	2.48759	2.30179	1.20276	-0.233423	0.233423	0.0850614
HSP90AB1	0.0476706	0.0588789	1.01583	2.38502	2.36644	1.24272	0.0226649	0.0226649	0.101583
ANXA2	2.72629e-14	6.64712e-14	1.05307	2.43616	2.37478	1.24779	0.0745982	0.0745982	0.105307
H3F3B	1.80601e-30	6.7109e-30	0.924042	2.41285	2.32121	1.21488	-0.11397	0.11397	0.0924042
H3F3A	1.16322e-24	3.80441e-24	1.07028	2.43478	2.35484	1.23563	0.0979907	0.0979907	0.107028
KRT8	1.93459e-32	7.49366e-32	0.914752	2.38869	2.28687	1.19338	-0.128548	0.128548	0.0914752
EIF1	7.16325e-37	3.02874e-36	1.11113	2.48984	2.36534	1.24204	0.152025	0.152025	0.111113
RACK1	1.72525e-05	2.83468e-05	1.0275	2.35822	2.32667	1.21826	0.0391314	0.0391314	0.10275
MYL6	2.5827e-21	7.73886e-21	0.934438	2.36454	2.28703	1.19347	-0.0978297	0.0978297	0.0934438
RPS5	2.49232e-20	7.2696e-20	0.938683	2.35122	2.27914	1.18849	-0.0912901	0.0912901	0.0938683
RPS15A	1.84696e-223	4.41688e-222	1.32566	2.7463	2.40897	1.26842	0.406712	0.406712	0.132566
KRT18	4.83984e-103	5.02184e-102	0.840355	2.41018	2.21779	1.14912	-0.250929	0.250929	0.0840355
SAT1	7.01398e-33	2.74225e-32	0.908463	2.35274	2.24506	1.16675	-0.138501	0.138501	0.0908463
ATP5F1E	0.0284801	0.0359839	1.01396	2.30218	2.28633	1.19303	0.020004	0.020004	0.101396
HSPB1	3.60714e-72	2.62537e-71	0.855167	2.36855	2.19703	1.13555	-0.225722	0.225722	0.0855167
GSTP1	0.165553	0.190678	0.989909	2.25095	2.23959	1.16323	-0.0146317	0.0146317	0.0989909
RPLP0	3.11958e-18	8.57969e-18	0.942283	2.28158	2.21573	1.14778	-0.0857679	0.0857679	0.0942283
RPL35	1.01592e-174	1.86713e-173	1.2758	2.59339	2.31308	1.20981	0.351401	0.351401	0.12758
RPS10	2.95752e-127	3.85784e-126	0.837472	2.33605	2.14621	1.10179	-0.255886	0.255886	0.0837472
RPL22	3.89472e-09	7.73017e-09	1.04086	2.26968	2.22512	1.15389	0.0577821	0.0577821	0.104086
LYZ	0.230469	0.260548	1.01463	2.21954	2.20354	1.13982	0.0209524	0.0209524	0.101463
HSPA1A	1.86169e-266	5.30462e-265	0.632965	2.49626	2.03815	1.02726	-0.659801	0.659801	0.0632965
RPL27	3.80311e-40	1.70949e-39	0.911045	2.22945	2.13029	1.09105	-0.134406	0.134406	0.0911045
RPL14	1.79424e-171	3.21236e-170	1.27627	2.52788	2.25428	1.17267	0.351931	0.351931	0.127627
TFF1	3.55473e-28	1.26139e-27	0.842001	2.26611	2.08709	1.06149	-0.248106	0.248106	0.0842001
MUC1	1.76292e-06	3.06797e-06	1.05405	2.21827	2.1614	1.11197	0.0759405	0.0759405	0.105405
CLDN4	5.96543e-104	6.2773e-103	0.812128	2.2788	2.06474	1.04596	-0.300221	0.300221	0.0812128
RPL23	5.04534e-14	1.21757e-13	0.944933	2.17824	2.11826	1.08288	-0.0817161	0.0817161	0.0944933
JUND	5.39213e-262	1.5107e-260	0.732185	2.33175	2.01951	1.01401	-0.44972	0.44972	0.0732185
RPL5	5.99599e-56	3.50444e-55	0.888183	2.20689	2.08351	1.05901	-0.17107	0.17107	0.0888183
HLA-C	0	0	0.670843	2.37702	1.98582	0.989732	-0.575953	0.575953	0.0670843
RPL7	1.80128e-14	4.41755e-14	0.944668	2.15829	2.09858	1.06941	-0.0821213	0.0821213	0.0944668
LGALS3	0.0716703	0.0866462	1.01632	2.14017	2.12299	1.0861	0.0233539	0.0233539	0.101632
NACA	8.09831e-07	1.43582e-06	0.96542	2.12552	2.08877	1.06265	-0.0507712	0.0507712	0.096542
CD63	8.8126e-62	5.60214e-61	0.875907	2.1891	2.05327	1.03792	-0.19115	0.19115	0.0875907
IFI27	7.56508e-120	9.25502e-119	1.29317	2.46296	2.18377	1.12682	0.370908	0.370908	0.129317
FAU	3.67557e-219	8.58545e-218	1.37219	2.53488	2.1911	1.13166	0.456476	0.456476	0.137219
CSTB	0.000358295	0.000536521	0.965606	2.09364	2.05763	1.04099	-0.0504938	0.0504938	0.0965606
CST3	2.36992e-89	2.1065e-88	1.17778	2.30207	2.12832	1.08972	0.236072	0.236072	0.117778
PPIA	1.25881e-25	4.20539e-25	1.08518	2.18227	2.09662	1.06807	0.117932	0.117932	0.108518
UBB	0	0	0.679751	2.29675	1.92898	0.947842	-0.556921	0.556921	0.0679751
TM4SF1	1.84454e-33	7.28819e-33	1.11526	2.20552	2.09156	1.06458	0.157376	0.157376	0.111526
RPSA	0.120313	0.141684	1.01234	2.02273	2.01041	1.00749	0.0176944	0.0176944	0.101234
CLIC1	1.03018e-07	1.91401e-07	0.957101	2.03352	1.9899	0.992697	-0.0632562	0.0632562	0.0957101
EEF1B2	1.57635e-59	9.73131e-59	0.870611	2.08778	1.95271	0.965481	-0.1999	0.1999	0.0870611
AGR2	0.15331	0.177177	1.01779	1.99411	1.97669	0.983087	0.0254338	0.0254338	0.101779
ELF3	0.190335	0.217526	0.988066	1.96875	1.957	0.968647	-0.0173201	0.0173201	0.0988066
MYL12B	4.83996e-179	9.09496e-178	0.773265	2.10982	1.87064	0.90353	-0.370966	0.370966	0.0773265
TFF3	4.60978e-19	1.29621e-18	0.862025	2.00438	1.8661	0.900026	-0.214198	0.214198	0.0862025
JUN	7.27182e-239	1.87037e-237	0.659928	2.13424	1.77134	0.824841	-0.599619	0.599619	0.0659928
EEF1D	0.807305	0.825383	1.00198	1.87273	1.87087	0.903712	0.00285725	0.00285725	0.100198
RPS20	9.71092e-24	3.10231e-23	1.08922	1.97801	1.897	0.923718	0.123299	0.123299	0.108922
RPL6	4.47686e-45	2.19451e-44	1.13114	2.02091	1.90376	0.928852	0.177776	0.177776	0.113114
CALM2	0.00233732	0.00327101	0.974315	1.85853	1.83466	0.875515	-0.0375396	0.0375396	0.0974315
TXN	2.43965e-08	4.66562e-08	1.05304	1.90531	1.85733	0.893231	0.074558	0.074558	0.105304
COX7C	2.21946e-06	3.83853e-06	0.959648	1.86481	1.82718	0.869619	-0.0594229	0.0594229	0.0959648
FOS	3.44271e-284	1.04467e-282	0.534757	2.14558	1.64647	0.71938	-0.903045	0.903045	0.0534757
EPCAM	3.50005e-21	1.04564e-20	1.08855	1.90071	1.8234	0.866633	0.122412	0.122412	0.108855
ANXA4	1.78001e-60	1.11427e-59	0.840633	1.89159	1.74086	0.799801	-0.250453	0.250453	0.0840633
TAGLN2	4.92853e-35	2.00739e-34	1.11716	1.92869	1.82755	0.869911	0.15984	0.15984	0.111716
DSTN	2.08115e-63	1.35033e-62	0.842854	1.88159	1.73375	0.793896	-0.246646	0.246646	0.0842854
OAZ1	1.7557e-29	6.39619e-29	0.909912	1.83766	1.75488	0.811373	-0.136201	0.136201	0.0909912
ITM2B	0.0079304	0.0105893	0.976348	1.79297	1.77177	0.825191	-0.0345323	0.0345323	0.0976348
CYBA	0.565961	0.596862	0.994749	1.7729	1.76825	0.822321	-0.00759495	0.00759495	0.0994749
RPL31	4.81025e-06	8.15842e-06	1.04094	1.79738	1.76204	0.817244	0.0578844	0.0578844	0.104094
PPDPF	1.07923e-176	2.00551e-175	1.28985	2.0616	1.82996	0.871811	0.367203	0.367203	0.128985
LMNA	1.85873e-06	3.22938e-06	0.957355	1.76546	1.72782	0.78895	-0.0628738	0.0628738	0.0957355
CHCHD2	3.03667e-13	7.12958e-13	0.937122	1.77174	1.71604	0.779081	-0.0936919	0.0936919	0.0937122
CYSTM1	5.36151e-90	4.81242e-89	0.809923	1.84989	1.67408	0.74337	-0.304142	0.304142	0.0809923
EZR	5.11726e-116	6.03969e-115	1.23044	1.98489	1.79902	0.847212	0.29917	0.29917	0.123044
TFF2	5.05518e-24	1.62738e-23	1.17128	1.91794	1.7777	0.830011	0.228092	0.228092	0.117128
YWHAZ	1.78673e-152	2.79967e-151	1.26286	1.99686	1.78903	0.839181	0.3367	0.3367	0.126286
GNAS	1.68178e-296	5.32864e-295	1.37186	2.09125	1.80782	0.854254	0.456128	0.456128	0.137186
SRP14	4.653e-51	2.52007e-50	0.87563	1.78062	1.66989	0.739753	-0.191606	0.191606	0.087563
TIMP1	1.22972e-23	3.9198e-23	0.89967	1.75819	1.66999	0.739841	-0.152532	0.152532	0.089967
HSPA8	3.47331e-46	1.73519e-45	0.858749	1.77572	1.6503	0.722732	-0.219692	0.219692	0.0858749
PABPC1	2.19075e-179	4.12444e-178	1.28066	1.98371	1.76635	0.82077	0.356883	0.356883	0.128066
NPM1	5.52093e-197	1.15646e-195	1.30722	2.00287	1.76751	0.821722	0.386503	0.386503	0.130722
RAC1	1.07611e-20	3.17197e-20	1.09698	1.79052	1.71137	0.77515	0.133542	0.133542	0.109698
MIF	0	0	1.46919	2.14395	1.80161	0.849287	0.555022	0.555022	0.146919
KLF6	4.07674e-67	2.79405e-66	0.820338	1.7863	1.62583	0.701179	-0.285709	0.285709	0.0820338
ELOB	4.39716e-31	1.6566e-30	1.10643	1.79412	1.70783	0.772166	0.145909	0.145909	0.110643
MYL12A	7.62055e-44	3.65437e-43	0.870774	1.75156	1.63838	0.712272	-0.19963	0.19963	0.0870774
HINT1	1.64847e-05	2.71163e-05	0.95977	1.68445	1.65057	0.722961	-0.0592387	0.0592387	0.095977
HMGB1	3.62697e-48	1.87683e-47	1.14935	1.81795	1.69983	0.765393	0.200814	0.200814	0.114935
EEF2	0.001353	0.00193266	0.970727	1.66745	1.64304	0.716367	-0.042862	0.042862	0.0970727
ATP1B1	3.2647e-122	4.0759e-121	1.27873	1.93354	1.72281	0.78476	0.35471	0.35471	0.127873
FXYD3	5.10107e-242	1.33425e-240	1.51642	2.13837	1.77426	0.827216	0.600671	0.600671	0.151642
RPL36AL	1.43018e-240	3.72626e-239	0.716738	1.80166	1.54649	0.628996	-0.480483	0.480483	0.0716738
MMP7	0.537157	0.568785	1.00993	1.63397	1.62593	0.701267	0.0142618	0.0142618	0.100993
HSPE1	2.03772e-57	1.21935e-56	0.843976	1.70708	1.57391	0.654351	-0.244727	0.244727	0.0843976
PRDX1	1.13245e-49	5.99596e-49	0.860711	1.68254	1.56536	0.64649	-0.2164	0.2164	0.0860711
CFL1	2.99241e-203	6.44975e-202	1.31306	1.90478	1.67771	0.746498	0.392928	0.392928	0.131306
PFDN5	3.39941e-226	8.26724e-225	0.730444	1.74694	1.51149	0.595975	-0.453155	0.453155	0.0730444
COX4I1	2.83532e-42	1.32179e-41	0.876498	1.65797	1.55559	0.637461	-0.190177	0.190177	0.0876498
CD24	1.24934e-262	3.51005e-261	1.43193	1.99718	1.69596	0.762106	0.517963	0.517963	0.143193
TSPO	3.01271e-08	5.73969e-08	0.943852	1.61593	1.57056	0.651281	-0.083368	0.083368	0.0943852
SLPI	0.728065	0.752102	0.995677	1.58519	1.58176	0.661534	-0.00624958	0.00624958	0.0995677
SH3BGRL3	2.92752e-27	1.01797e-26	1.12454	1.70832	1.61372	0.690389	0.169335	0.169335	0.112454
SQSTM1	0.064878	0.0788904	1.01839	1.59907	1.58464	0.664152	0.0262856	0.0262856	0.101839
NDUFA4	6.19302e-42	2.86582e-41	0.872737	1.64274	1.53821	0.62125	-0.196382	0.196382	0.0872737
SOD1	3.836e-119	4.64762e-118	0.775948	1.69	1.50068	0.585614	-0.365969	0.365969	0.0775948
RPL36A	9.61724e-79	7.60595e-78	1.21376	1.77512	1.61881	0.694935	0.279481	0.279481	0.121376
SSR4	1.88508e-37	8.06548e-37	0.881557	1.61232	1.51684	0.601067	-0.181875	0.181875	0.0881557
COX6C	3.59913e-07	6.50115e-07	0.951165	1.56498	1.52676	0.610477	-0.0722324	0.0722324	0.0951165
BTF3	7.06037e-56	4.11933e-55	0.8483	1.61863	1.49585	0.580969	-0.237353	0.237353	0.08483
DYNLL1	0.226241	0.256243	1.01206	1.5484	1.53917	0.622152	0.017298	0.017298	0.101206
ATP5MG	1.61561e-223	3.86821e-222	0.714422	1.69187	1.45029	0.536339	-0.485151	0.485151	0.0714422
DUSP1	1.03129e-255	2.84959e-254	0.625503	1.74488	1.41815	0.504015	-0.676911	0.676911	0.0625503
SPINT2	0	0	1.46177	1.93937	1.63304	0.707563	0.547719	0.547719	0.146177
MT-ND4L	4.51433e-10	9.31524e-10	0.9315	1.55425	1.50101	0.585936	-0.102373	0.102373	0.09315
COX5B	3.88566e-40	1.7462e-39	0.873402	1.57629	1.47651	0.562194	-0.195283	0.195283	0.0873402
CALM1	5.49037e-21	1.63152e-20	0.902037	1.55705	1.48078	0.566362	-0.148741	0.148741	0.0902037
HSPA1B	2.45743e-168	4.31889e-167	0.647596	1.70044	1.40082	0.486274	-0.626833	0.626833	0.0647596
RPL4	3.97061e-26	1.34166e-25	1.10907	1.59761	1.51906	0.603176	0.14935	0.14935	0.110907
CD59	6.65291e-148	1.01399e-146	1.32001	1.78177	1.56579	0.646892	0.400549	0.400549	0.132001
TSPAN8	2.64618e-44	1.27965e-43	0.842485	1.571	1.44728	0.533341	-0.247276	0.247276	0.0842485
ANXA1	0.000735613	0.00107539	1.04476	1.53233	1.4995	0.584482	0.0631768	0.0631768	0.104476
DDX5	1.23291e-09	2.50269e-09	0.938985	1.51274	1.46659	0.552461	-0.0908265	0.0908265	0.0938985
GPX4	0.00839556	0.0111874	0.972676	1.4909	1.47054	0.556342	-0.0399692	0.0399692	0.0972676
GUK1	0.94204	0.948176	1.00078	1.47675	1.47617	0.561857	0.00113134	0.00113134	0.100078
CTSD	0.796555	0.815306	0.997231	1.47311	1.47107	0.556866	-0.00400051	0.00400051	0.0997231
IER3	6.21354e-66	4.19696e-65	0.798421	1.56907	1.41092	0.496639	-0.324778	0.324778	0.0798421
UQCRB	7.3116e-13	1.69289e-12	0.928852	1.49761	1.44434	0.530409	-0.10648	0.10648	0.0928852
C19orf33	2.6541e-307	8.64109e-306	1.54429	1.91578	1.57816	0.658247	0.626943	0.626943	0.154429
LGALS4	0.000172987	0.000265447	0.954733	1.48249	1.44893	0.534992	-0.0668309	0.0668309	0.0954733
TACSTD2	2.01373e-119	2.44866e-118	0.749041	1.58592	1.38692	0.471881	-0.416884	0.416884	0.0749041
APLP2	0.00239078	0.00334349	1.03462	1.4862	1.46134	0.547291	0.0490949	0.0490949	0.103462
IFITM3	4.83354e-06	8.19514e-06	1.05301	1.501	1.46321	0.54914	0.0745236	0.0745236	0.105301
TOMM7	3.51378e-209	7.80806e-208	0.714936	1.59805	1.37028	0.454467	-0.484115	0.484115	0.0714936
PKM	2.39141e-177	4.45627e-176	1.36736	1.76438	1.52737	0.611046	0.451389	0.451389	0.136736
KRT7	1.17054e-38	5.10393e-38	1.17027	1.59819	1.48192	0.56747	0.226847	0.226847	0.117027
TMBIM6	1.99908e-52	1.10749e-51	1.16343	1.58936	1.47773	0.563387	0.218381	0.218381	0.116343
HSP90B1	2.74821e-62	1.75647e-61	1.20202	1.61534	1.4796	0.565203	0.265457	0.265457	0.120202
LDHA	0	0	1.73241	1.99874	1.57623	0.656481	0.79278	0.79278	0.173241
HNRNPA2B1	6.89347e-116	8.12176e-115	1.25915	1.65657	1.4861	0.571527	0.332453	0.332453	0.125915
SUMO2	9.02962e-17	2.37417e-16	0.913436	1.46417	1.4008	0.486248	-0.130624	0.130624	0.0913436
LCN2	2.83384e-168	4.96738e-167	1.51284	1.84151	1.52938	0.612948	0.597259	0.597259	0.151284
ATP1A1	2.3128e-43	1.09911e-42	0.837614	1.49079	1.36975	0.45391	-0.255642	0.255642	0.0837614
HLA-E	4.00136e-64	2.6242e-63	0.819626	1.4919	1.35735	0.440791	-0.286963	0.286963	0.0819626
OST4	7.77803e-122	9.68661e-121	0.770583	1.51427	1.34057	0.422845	-0.375978	0.375978	0.0770583
ZFAS1	1.54097e-05	2.53959e-05	1.04961	1.44589	1.41172	0.497453	0.0698557	0.0698557	0.104961
MGST3	2.91049e-252	7.94373e-251	0.653388	1.57731	1.30395	0.382889	-0.613988	0.613988	0.0653388
PHLDA2	1.12993e-217	2.618e-216	0.639433	1.57992	1.29508	0.373046	-0.645134	0.645134	0.0639433
LY6E	3.01176e-26	1.0199e-25	1.13982	1.51543	1.42248	0.508408	0.18881	0.18881	0.113982
CD74	2.77049e-80	2.22526e-79	0.769052	1.49888	1.3258	0.406864	-0.378847	0.378847	0.0769052
ITGB1	1.30187e-154	2.08216e-153	1.33317	1.65602	1.44909	0.535149	0.414856	0.414856	0.133317
IER2	3.0789e-138	4.37094e-137	0.701627	1.49961	1.27589	0.351503	-0.511224	0.511224	0.0701627
UBL5	1.69947e-20	4.98159e-20	0.90275	1.38993	1.32234	0.403097	-0.147601	0.147601	0.090275
TXNIP	2.11723e-172	3.81786e-171	1.45513	1.70511	1.43845	0.524513	0.54115	0.54115	0.145513
S100A4	1.46103e-122	1.83203e-121	0.605204	1.54013	1.23611	0.305806	-0.724506	0.724506	0.0605204
SPTBN1	3.15234e-74	2.34274e-73	1.22982	1.53323	1.38997	0.475051	0.298443	0.298443	0.122982
PERP	1.04625e-222	2.49017e-221	1.41302	1.6616	1.41876	0.504628	0.498782	0.498782	0.141302
COX6B1	1.56622e-22	4.85602e-22	1.10688	1.42688	1.35799	0.441472	0.146502	0.146502	0.110688
HSPD1	0.273206	0.305407	1.01386	1.34321	1.33403	0.41579	0.019864	0.019864	0.101386
TPI1	7.25435e-11	1.55142e-10	1.07753	1.39864	1.34833	0.43117	0.107727	0.107727	0.107753
COX7A2	0.141897	0.165453	1.01632	1.3409	1.33013	0.41157	0.0233521	0.0233521	0.101632
FOSB	5.75511e-127	7.47792e-126	0.680117	1.4772	1.24094	0.311428	-0.556144	0.556144	0.0680117
CALR	3.21057e-05	5.1765e-05	1.04798	1.36221	1.33103	0.412541	0.0676156	0.0676156	0.104798
BRI3	5.6214e-106	6.06459e-105	0.763696	1.42818	1.25943	0.332776	-0.38893	0.38893	0.0763696
CD9	1.25368e-127	1.64494e-126	0.732183	1.44333	1.25005	0.321987	-0.449724	0.449724	0.0732183
EDF1	0.000571222	0.000841995	1.037	1.34895	1.32489	0.405871	0.0524099	0.0524099	0.1037
RPS26	3.75943e-72	2.73225e-71	1.24814	1.51678	1.36601	0.449968	0.319781	0.319781	0.124814
YBX1	4.72393e-205	1.02811e-203	1.39376	1.61989	1.39106	0.476186	0.478987	0.478987	0.139376
P4HB	6.06235e-12	1.35417e-11	0.918629	1.33904	1.28456	0.361275	-0.122446	0.122446	0.0918629
RHOB	1.07415e-117	1.28056e-116	0.719804	1.43338	1.23257	0.301667	-0.474323	0.474323	0.0719804
TMA7	4.75405e-25	1.56942e-24	0.888312	1.34704	1.27182	0.346894	-0.170861	0.170861	0.0888312
UQCRH	7.90326e-11	1.68787e-10	1.07687	1.36248	1.31386	0.393809	0.106839	0.106839	0.107687
MZT2B	4.33349e-178	8.10532e-177	0.706307	1.4332	1.22274	0.290114	-0.501632	0.501632	0.0706307
ATP5MC2	5.57194e-74	4.13175e-73	0.810735	1.38108	1.25039	0.322376	-0.302697	0.302697	0.0810735
HSPA5	7.00792e-23	2.1955e-22	1.12812	1.40301	1.32334	0.404187	0.173918	0.173918	0.112812
JPT1	4.31769e-41	1.97436e-40	0.834599	1.36718	1.25411	0.326664	-0.260845	0.260845	0.0834599
RRBP1	2.47816e-19	7.02728e-19	0.881888	1.34317	1.26385	0.337821	-0.181333	0.181333	0.0881888
S100A14	0.416127	0.451334	1.01076	1.29856	1.29165	0.369212	0.0154382	0.0154382	0.101076
DNAJB1	7.95351e-95	7.53988e-94	0.72304	1.41192	1.2164	0.282612	-0.467853	0.467853	0.072304
ENO1	9.52062e-59	5.81838e-58	1.20081	1.44685	1.32587	0.406941	0.264007	0.264007	0.120081
SKP1	0.0868708	0.104036	1.01891	1.29775	1.28571	0.362567	0.0270224	0.0270224	0.101891
TMEM59	6.28577e-15	1.56525e-14	0.913793	1.31464	1.25797	0.3311	-0.130061	0.130061	0.0913793
ATF3	6.28584e-148	9.58769e-147	0.630637	1.45074	1.18281	0.24222	-0.665118	0.665118	0.0630637
TPM1	4.17046e-20	1.20907e-19	0.890007	1.31791	1.24542	0.316638	-0.168112	0.168112	0.0890007
LGALS3BP	0.00010207	0.000159155	0.953004	1.2878	1.25754	0.330604	-0.0694453	0.0694453	0.0953004
NDUFS5	7.25972e-05	0.000114424	0.956451	1.28454	1.25657	0.32949	-0.0642373	0.0642373	0.0956451
GPX2	6.77369e-105	7.19565e-104	0.684943	1.40256	1.18162	0.240765	-0.545945	0.545945	0.0684943
MAL2	3.01225e-201	6.43723e-200	1.4512	1.58851	1.34156	0.423914	0.537246	0.537246	0.14512
JUNB	0.885454	0.897291	0.998139	1.24503	1.24387	0.314839	-0.00268804	0.00268804	0.0998139
SLC25A6	6.92679e-107	7.53358e-106	0.763931	1.33749	1.17962	0.238318	-0.388485	0.388485	0.0763931
YWHAB	2.57292e-168	4.51395e-167	1.3625	1.50222	1.30238	0.381154	0.446253	0.446253	0.13625
PSMA7	3.34315e-65	2.22744e-64	1.21584	1.40015	1.27587	0.351481	0.281954	0.281954	0.121584
PPP1R15A	0.123891	0.145692	0.979486	1.23971	1.227	0.295133	-0.0299032	0.0299032	0.0979486
PRDX5	3.85515e-09	7.65466e-09	0.933434	1.25692	1.21508	0.281055	-0.0993796	0.0993796	0.0933434
UQCR10	7.49082e-144	1.11216e-142	0.729136	1.3477	1.16518	0.220555	-0.455741	0.455741	0.0729136
SMIM22	1.8615e-08	3.57425e-08	1.06754	1.281	1.24048	0.310896	0.0942915	0.0942915	0.106754
CAST	0	0	1.61971	1.64559	1.33078	0.412273	0.695734	0.695734	0.161971
RPL17	3.66915e-298	1.16994e-296	1.72042	1.69641	1.34123	0.423552	0.782763	0.782763	0.172042
PSAP	4.59413e-18	1.25629e-17	0.89304	1.26136	1.19391	0.25569	-0.163204	0.163204	0.089304
EIF4A2	1.94306e-118	2.33726e-117	1.30093	1.44074	1.2741	0.349481	0.379541	0.379541	0.130093
SERPINA1	3.09271e-182	5.88318e-181	1.72176	1.69214	1.33746	0.419501	0.783884	0.783884	0.172176
NDUFA13	0.363417	0.397578	1.01081	1.21672	1.21021	0.27526	0.0155071	0.0155071	0.101081
ZFP36L2	3.40934e-53	1.91197e-52	1.21122	1.36685	1.24767	0.319239	0.276465	0.276465	0.121122
SEC61G	2.2732e-10	4.76113e-10	0.925412	1.23532	1.18925	0.25005	-0.111832	0.111832	0.0925412
HNRNPA1	5.03343e-112	5.7352e-111	1.29708	1.42497	1.26179	0.33547	0.375264	0.375264	0.129708
UQCR11	8.98235e-33	3.50432e-32	0.86848	1.25831	1.17557	0.233355	-0.203436	0.203436	0.086848
ATP5F1D	1.73699e-195	3.59717e-194	0.670439	1.34825	1.12608	0.171315	-0.576822	0.576822	0.0670439
S100P	0	0	1.78874	1.70274	1.32733	0.408523	0.838947	0.838947	0.178874
ANXA5	8.30817e-16	2.12307e-15	0.905739	1.23419	1.17602	0.233914	-0.142832	0.142832	0.0905739
NDUFB2	8.22069e-118	9.80625e-117	0.750759	1.30093	1.13881	0.187524	-0.413578	0.413578	0.0750759
ATP5IF1	1.31742e-78	1.0415e-77	0.791189	1.28252	1.14862	0.1999	-0.337905	0.337905	0.0791189
COX8A	0.0137658	0.0179714	0.971386	1.20625	1.18899	0.24974	-0.041884	0.041884	0.0971386
CEACAM6	0	0	1.8481	1.72783	1.33138	0.412917	0.886042	0.886042	0.18481
CANX	6.3606e-153	9.99779e-152	1.35467	1.44779	1.25827	0.331437	0.437944	0.437944	0.135467
TNFRSF12A	1.70314e-85	1.44663e-84	0.726132	1.30818	1.12904	0.1751	-0.461696	0.461696	0.0726132
GPRC5A	2.85436e-119	3.46874e-118	1.37857	1.45868	1.25839	0.331581	0.463174	0.463174	0.137857
SELENOW	2.04531e-146	3.08454e-145	1.35256	1.43944	1.25184	0.324047	0.435697	0.435697	0.135256
PPIB	4.43482e-17	1.17699e-16	0.895851	1.22309	1.1594	0.213376	-0.158669	0.158669	0.0895851
ARL6IP1	0.905412	0.915391	1.00145	1.18095	1.1801	0.238907	0.00208392	0.00208392	0.100145
RPS17	7.12766e-198	1.50084e-196	1.46296	1.49936	1.26212	0.335845	0.548889	0.548889	0.146296
PFN1	2.72007e-10	5.674e-10	0.925611	1.20732	1.16241	0.217123	-0.111523	0.111523	0.0925611
COX7B	1.01784e-38	4.44487e-38	0.850999	1.23007	1.13843	0.187041	-0.232771	0.232771	0.0850999
ATP5ME	2.30769e-37	9.85686e-37	0.844611	1.2318	1.1361	0.184089	-0.24364	0.24364	0.0844611
RHOA	2.0953e-89	1.8657e-88	1.26184	1.35915	1.21814	0.284676	0.335529	0.335529	0.126184
NCL	8.04859e-135	1.11967e-133	1.347	1.41129	1.22951	0.298085	0.429751	0.429751	0.1347
BSG	1.75975e-40	7.96706e-40	1.17473	1.29502	1.1987	0.261473	0.232334	0.232334	0.117473
TPM3	1.41027e-258	3.93464e-257	1.49572	1.49714	1.24905	0.320827	0.580837	0.580837	0.149572
ARPC2	2.55693e-128	3.37031e-127	1.32447	1.38061	1.2115	0.276791	0.405412	0.405412	0.132447
S100A16	3.93868e-05	6.3195e-05	1.05748	1.19496	1.16249	0.217216	0.08063	0.08063	0.105748
MT1E	0	0	0.18884	1.56048	0.927577	-0.108461	-2.40476	2.40476	0.018884
NDUFA1	1.64182e-105	1.76275e-104	0.759794	1.24287	1.0936	0.129085	-0.39632	0.39632	0.0759794
LRRFIP1	1.18304e-150	1.83797e-149	1.36935	1.39572	1.20749	0.272011	0.453491	0.453491	0.136935
DBI	3.74348e-57	2.23076e-56	0.81196	1.21527	1.10101	0.138824	-0.30052	0.30052	0.081196
S100A13	5.38551e-95	5.12236e-94	0.751369	1.24047	1.08626	0.119364	-0.412407	0.412407	0.0751369
ACTN4	7.74956e-224	1.85989e-222	1.46521	1.44807	1.21818	0.284731	0.551106	0.551106	0.146521
C15orf48	5.15015e-121	6.36654e-120	0.637611	1.28556	1.05262	0.0739855	-0.649252	0.649252	0.0637611
EIF3E	3.12855e-185	6.04291e-184	1.42142	1.41361	1.20405	0.267901	0.507337	0.507337	0.142142
COMMD6	3.00571e-96	2.90003e-95	0.764226	1.2244	1.08006	0.111112	-0.387928	0.387928	0.0764226
PGK1	4.28018e-61	2.697e-60	1.25308	1.30539	1.17356	0.230897	0.325478	0.325478	0.125308
PDIA3	1.89044e-19	5.37968e-19	1.12096	1.21553	1.14995	0.201574	0.164732	0.164732	0.112096
HNRNPU	4.99415e-224	1.20003e-222	1.46296	1.43226	1.20564	0.269794	0.548894	0.548894	0.146296
MDK	1.36313e-54	7.79684e-54	1.22914	1.28864	1.16853	0.224689	0.297655	0.297655	0.122914
CAMK2N1	1.16522e-187	2.29479e-186	1.4821	1.44246	1.20786	0.272455	0.567641	0.567641	0.14821
CLDN7	2.25755e-42	1.05464e-41	0.835496	1.18817	1.09044	0.124909	-0.259295	0.259295	0.0835496
RPS27L	2.61446e-108	2.8825e-107	0.739175	1.22537	1.06556	0.0916162	-0.436012	0.436012	0.0739175
TOMM20	2.35527e-06	4.06641e-06	1.06037	1.16514	1.13198	0.178845	0.0845618	0.0845618	0.106037
SEM1	2.49452e-70	1.77632e-69	1.23478	1.28374	1.16169	0.216229	0.30425	0.30425	0.123478
CTSE	5.91599e-172	1.06202e-170	1.52849	1.45296	1.20177	0.265165	0.61211	0.61211	0.152849
SAP18	0.456103	0.491297	1.00907	1.1208	1.11576	0.158032	0.013032	0.013032	0.100907
SPINK1	5.78977e-39	2.54052e-38	0.747543	1.21239	1.05935	0.0831791	-0.419772	0.419772	0.0747543
CD44	0.762055	0.783707	1.00409	1.11483	1.11256	0.153886	0.00589006	0.00589006	0.100409
IL32	1.14788e-32	4.46788e-32	0.834362	1.17434	1.07708	0.107123	-0.261255	0.261255	0.0834362
AHNAK	0	0	1.98277	1.66424	1.2518	0.324	0.987516	0.987516	0.198277
ATP5MF	0.296081	0.329037	1.01318	1.11307	1.10583	0.145134	0.018884	0.018884	0.101318
HNRNPK	2.37319e-125	3.04229e-124	1.31836	1.31762	1.15853	0.212298	0.398746	0.398746	0.131836
GNG5	7.64187e-21	2.26382e-20	0.888264	1.14388	1.07997	0.110997	-0.170939	0.170939	0.0888264
CDC42	4.0776e-51	2.21082e-50	1.19823	1.23647	1.13419	0.181668	0.260899	0.260899	0.119823
CD151	7.49101e-46	3.72106e-45	0.826015	1.16375	1.06251	0.0874815	-0.27576	0.27576	0.0826015
HMGA1	0.0791487	0.0951774	0.975781	1.10517	1.09179	0.12669	-0.0353706	0.0353706	0.0975781
MARCKSL1	0.340849	0.374931	1.01331	1.10587	1.09861	0.135676	0.0190821	0.0190821	0.101331
TUBB4B	2.15153e-49	1.13527e-48	0.805879	1.17003	1.05647	0.0792453	-0.311365	0.311365	0.0805879
ATP5MC3	6.7013e-17	1.76986e-16	0.897078	1.13374	1.07539	0.104865	-0.156694	0.156694	0.0897078
EGR1	5.01804e-214	1.14159e-212	0.546775	1.28397	0.993007	-0.0101248	-0.870981	0.870981	0.0546775
ARF1	4.58234e-103	4.75957e-102	1.29149	1.28251	1.13778	0.18622	0.369038	0.369038	0.129149
DSG2	2.9397e-09	5.86654e-09	0.919366	1.11551	1.07054	0.0983384	-0.121289	0.121289	0.0919366
TSPAN3	2.74873e-27	9.56627e-27	1.15308	1.18835	1.10947	0.14987	0.205495	0.205495	0.115308
SDC4	1.27671e-90	1.15421e-89	1.31491	1.28959	1.13517	0.182905	0.394969	0.394969	0.131491
EIF4G2	3.96369e-28	1.40477e-27	1.14442	1.1798	1.10536	0.144515	0.194611	0.194611	0.114442
TSTD1	1.60862e-228	3.97466e-227	0.628518	1.22807	0.999963	-5.32944e-05	-0.669974	0.669974	0.0628518
TPM4	7.19919e-290	2.22488e-288	1.57179	1.42898	1.16906	0.22535	0.652408	0.652408	0.157179
CRIP1	5.06344e-142	7.41358e-141	1.4598	1.36909	1.15348	0.205993	0.545766	0.545766	0.14598
CIB1	1.30103e-07	2.40296e-07	0.932715	1.10165	1.06459	0.0902948	-0.100492	0.100492	0.0932715
CLU	0	0	0.310259	1.38798	0.909307	-0.13716	-1.68845	1.68845	0.0310259
LMO7	1.85474e-162	3.12044e-161	1.45463	1.35619	1.14426	0.194412	0.540651	0.540651	0.145463
DNAJA1	1.45788e-27	5.10206e-27	0.85739	1.12166	1.04168	0.058906	-0.221976	0.221976	0.085739
SLC25A3	3.59322e-154	5.72408e-153	0.700002	1.18233	1.00499	0.00717446	-0.514568	0.514568	0.0700002
RTN4	5.33179e-05	8.48088e-05	1.05288	1.10276	1.07507	0.104432	0.0743376	0.0743376	0.105288
ARPC3	2.82662e-78	2.22497e-77	1.26775	1.24189	1.11075	0.151531	0.342265	0.342265	0.126775
HLA-DRB1	7.91377e-118	9.44574e-117	0.672251	1.1914	0.996159	-0.00555251	-0.572928	0.572928	0.0672251
VMP1	1.08049e-20	3.1844e-20	1.14109	1.15928	1.08762	0.121168	0.190408	0.190408	0.114109
BTG1	2.30716e-188	4.56613e-187	0.635593	1.20584	0.98613	-0.0201509	-0.653826	0.653826	0.0635593
PPA1	3.13364e-74	2.3297e-73	1.26375	1.23018	1.10181	0.139877	0.33771	0.33771	0.126375
PCBP1	2.26054e-12	5.138e-12	0.91485	1.0866	1.04034	0.0570536	-0.128393	0.128393	0.091485
CLDN18	4.4328e-58	2.67486e-57	0.708808	1.1658	0.996066	-0.00568704	-0.496532	0.496532	0.0708808
STARD10	6.40068e-240	1.65479e-238	0.55703	1.22961	0.957267	-0.0630074	-0.844174	0.844174	0.055703
ZFP36	0.211061	0.239753	0.981275	1.05835	1.04844	0.0682414	-0.0272703	0.0272703	0.0981275
LAPTM4A	3.50878e-08	6.66709e-08	0.930691	1.07543	1.03816	0.0540289	-0.103626	0.103626	0.0930691
COX6A1	4.88941e-18	1.33558e-17	1.12567	1.13543	1.07206	0.100379	0.170778	0.170778	0.112567
TMEM258	4.39209e-05	7.02847e-05	0.948618	1.06499	1.03763	0.0532868	-0.0761013	0.0761013	0.0948618
SRI	0.980352	0.982455	0.999661	1.04213	1.04195	0.0592921	-0.000489038	0.000489038	0.0999661
HNRNPC	1.18869e-198	2.51881e-197	1.43919	1.31083	1.11082	0.151625	0.525261	0.525261	0.143919
RABAC1	7.47158e-28	2.63176e-27	0.864473	1.08816	1.01442	0.0206527	-0.210107	0.210107	0.0864473
UQCRQ	2.5342e-16	6.57034e-16	0.897156	1.07534	1.02005	0.0286372	-0.156569	0.156569	0.0897156
SUB1	0.275474	0.307702	0.98574	1.04329	1.03586	0.050823	-0.0207215	0.0207215	0.098574
HLA-DRA	2.88338e-230	7.19519e-229	0.537529	1.22024	0.938078	-0.0922201	-0.895586	0.895586	0.0537529
ZFP36L1	7.7635e-102	7.97714e-101	1.34329	1.25118	1.0913	0.12605	0.425772	0.425772	0.134329
POMP	5.58485e-06	9.4387e-06	0.941184	1.05399	1.023	0.0328012	-0.0874509	0.0874509	0.0941184
SERP1	4.05803e-07	7.31166e-07	1.06688	1.07932	1.04549	0.0641838	0.0933998	0.0933998	0.106688
PDIA6	0.452493	0.487749	1.01036	1.04052	1.03518	0.049887	0.0148677	0.0148677	0.101036
ATP5MD	2.35097e-73	1.73244e-72	0.769248	1.11574	0.987011	-0.0188615	-0.378479	0.378479	0.0769248
MORF4L1	2.56956e-60	1.60552e-59	1.22679	1.17857	1.06963	0.0971164	0.294886	0.294886	0.122679
TMEM123	7.86358e-08	1.46888e-07	1.07704	1.083	1.04427	0.0624903	0.107072	0.107072	0.107704
ATP6V0E1	4.10713e-54	2.3359e-53	1.21822	1.17208	1.0671	0.0936933	0.284774	0.284774	0.121822
RBM39	2.15862e-84	1.8113e-83	1.27657	1.20537	1.0748	0.104066	0.352272	0.352272	0.127657
POLR2L	4.67781e-81	3.7875e-80	0.761641	1.11152	0.979048	-0.0305492	-0.392817	0.392817	0.0761641
NDUFB7	1.69637e-31	6.46002e-31	0.856106	1.07451	0.997202	-0.00404292	-0.224138	0.224138	0.0856106
DAD1	0.0202211	0.025967	1.03087	1.0389	1.02334	0.0332865	0.0438617	0.0438617	0.103087
VAMP8	2.87235e-108	3.16337e-107	0.733961	1.11426	0.966037	-0.0498489	-0.446224	0.446224	0.0733961
VDAC1	2.16327e-142	3.17659e-141	1.37941	1.2476	1.07602	0.10571	0.464046	0.464046	0.137941
ADIRF	3.59063e-224	8.6485e-223	0.486311	1.21885	0.905798	-0.142739	-1.04005	1.04005	0.0486311
SRSF3	3.08384e-05	4.97856e-05	0.945474	1.03106	1.00295	0.00425008	-0.0808909	0.0808909	0.0945474
C12orf75	9.73128e-207	2.13875e-205	0.612544	1.15604	0.932078	-0.101477	-0.707116	0.707116	0.0612544
ATP5PF	5.317e-08	1.00204e-07	0.929887	1.03337	0.997144	-0.00412649	-0.104873	0.104873	0.0929887
TBCA	0.0451479	0.0558834	1.02649	1.02684	1.01359	0.0194775	0.0377198	0.0377198	0.102649
PMEPA1	0	0	2.37873	1.65564	1.17583	0.233677	1.25019	1.25019	0.237873
SPCS2	2.46629e-51	1.34299e-50	0.810932	1.07504	0.973415	-0.0388732	-0.302346	0.302346	0.0810932
DYNLRB1	0.0356274	0.0445465	1.0285	1.02327	1.0091	0.0130638	0.0405383	0.0405383	0.10285
NFKBIA	7.55152e-195	1.55425e-193	0.559435	1.1716	0.913516	-0.130498	-0.837957	0.837957	0.0559435
OCIAD2	5.42231e-232	1.3701e-230	1.53293	1.31003	1.08231	0.114109	0.616292	0.616292	0.153293
GTF2I	3.74884e-57	2.23329e-56	1.23418	1.1436	1.03511	0.0497786	0.303551	0.303551	0.123418
FIS1	1.3298e-13	3.15832e-13	0.904671	1.02861	0.979578	-0.0297683	-0.144535	0.144535	0.0904671
SLC25A5	1.08444e-24	3.54966e-24	0.863202	1.04252	0.97121	-0.0421442	-0.21223	0.21223	0.0863202
TMED10	6.10195e-39	2.67633e-38	1.18541	1.11117	1.02427	0.0346009	0.245388	0.245388	0.118541
ABHD2	1.55344e-28	5.54371e-28	1.16969	1.1017	1.02179	0.0310951	0.226127	0.226127	0.116969
MCL1	0.519678	0.551352	0.990934	0.995696	0.991183	-0.0127771	-0.0131391	0.0131391	0.0990934
NDUFC2	1.06992e-63	6.96677e-63	0.785442	1.06566	0.95134	-0.0719668	-0.348423	0.348423	0.0785442
HNRNPA3	1.55662e-167	2.70965e-166	1.42235	1.23562	1.05217	0.0733657	0.50828	0.50828	0.142235
SLC44A4	3.89641e-20	1.13059e-19	1.14591	1.08037	1.01158	0.0166157	0.196497	0.196497	0.114591
ATP5MPL	6.68685e-170	1.18348e-168	0.667473	1.107	0.922949	-0.115677	-0.583218	0.583218	0.0667473
PTGES3	1.79508e-68	1.25033e-67	1.25209	1.13976	1.02503	0.0356622	0.324334	0.324334	0.125209
ZNF706	2.87103e-30	1.0633e-29	0.852913	1.03212	0.956211	-0.0645988	-0.22953	0.22953	0.0852913
HSPH1	3.42713e-11	7.42095e-11	0.898804	1.01461	0.96327	-0.0539876	-0.153922	0.153922	0.0898804
PEBP1	4.3629e-129	5.80026e-128	0.686684	1.09204	0.920964	-0.118783	-0.542282	0.542282	0.0686684
NOP53	1.40243e-45	6.92866e-45	0.817601	1.04075	0.945831	-0.0803463	-0.290531	0.290531	0.0817601
PRDX2	2.51153e-61	1.58853e-60	0.788374	1.05028	0.939148	-0.0905749	-0.343048	0.343048	0.0788374
JUP	1.58496e-92	1.45848e-91	1.31532	1.16544	1.02574	0.0366662	0.395418	0.395418	0.131532
ANXA11	0.0367526	0.0459019	1.02943	0.992848	0.978654	-0.0311295	0.0418505	0.0418505	0.102943
SSR2	1.14222e-16	2.99307e-16	0.893178	1.00871	0.95483	-0.0666846	-0.16298	0.16298	0.0893178
TMEM238	4.37007e-117	5.19136e-116	0.696327	1.07931	0.915427	-0.127483	-0.522164	0.522164	0.0696327
CIRBP	4.76484e-101	4.84148e-100	0.734031	1.06416	0.922641	-0.116159	-0.446088	0.446088	0.0734031
PRRC2C	0	0	1.9636	1.45146	1.09532	0.131352	0.973499	0.973499	0.19636
H2AFJ	3.5657e-05	5.73159e-05	0.943391	0.986849	0.958916	-0.0605232	-0.0840721	0.0840721	0.0943391
DDT	4.80467e-204	1.04117e-202	0.630817	1.09979	0.896777	-0.157179	-0.664706	0.664706	0.0630817
APRT	0.66777	0.695178	0.994022	0.968326	0.965431	-0.0507544	-0.00865005	0.00865005	0.0994022
SRRM2	8.73355e-286	2.65415e-284	1.5969	1.29085	1.0496	0.0698337	0.675276	0.675276	0.15969
CLTA	3.58363e-77	2.76771e-76	1.29677	1.13872	1.00842	0.0120977	0.374926	0.374926	0.129677
EIF3K	0.00313224	0.00433276	0.960631	0.974518	0.955335	-0.0659216	-0.0579463	0.0579463	0.0960631
SON	2.55744e-129	3.41355e-128	1.38348	1.1775	1.01431	0.0204936	0.468297	0.468297	0.138348
TM4SF4	6.26806e-192	1.26928e-190	0.549672	1.1199	0.867739	-0.204667	-0.863358	0.863358	0.0549672
LAMTOR4	3.88465e-53	2.17671e-52	0.800319	1.02007	0.918226	-0.123078	-0.321353	0.321353	0.0800319
CLTB	3.9793e-30	1.46914e-29	1.1828	1.06189	0.979836	-0.0293879	0.242206	0.242206	0.11828
CD164	2.29691e-211	5.15535e-210	1.50441	1.22837	1.02244	0.0320185	0.589196	0.589196	0.150441
PPP1CB	9.16904e-95	8.67582e-94	1.32761	1.14025	0.99956	-0.000634501	0.408837	0.408837	0.132761
RHOC	3.24733e-13	7.61615e-13	0.899822	0.981335	0.932181	-0.101318	-0.152288	0.152288	0.0899822
RAB11FIP1	0	0	1.75798	1.33766	1.04928	0.0694051	0.813922	0.813922	0.175798
MZT2A	7.55214e-41	3.44164e-40	0.820464	1.00524	0.915	-0.128157	-0.285488	0.285488	0.0820464
GOLM1	1.90317e-43	9.05731e-43	1.216	1.07476	0.979304	-0.0301708	0.282141	0.282141	0.1216
CUTA	1.28337e-95	1.22822e-94	0.737361	1.03094	0.895559	-0.15914	-0.439558	0.439558	0.0737361
LAMB3	1.85289e-142	2.7248e-141	1.46867	1.19971	1.00829	0.0119059	0.554515	0.554515	0.146867
SEC61B	0.331677	0.365843	1.01397	0.949302	0.942761	-0.0850365	0.020022	0.020022	0.101397
ROMO1	4.53866e-09	8.9834e-09	0.921966	0.957896	0.920521	-0.119477	-0.117215	0.117215	0.0921966
CYCS	2.65229e-24	8.60314e-24	0.859489	0.977361	0.908695	-0.138132	-0.218449	0.218449	0.0859489
QSOX1	1.33072e-22	4.13416e-22	1.15493	1.02458	0.955859	-0.0651305	0.207804	0.207804	0.115493
MTDH	2.58185e-87	2.24423e-86	1.30485	1.1054	0.976272	-0.0346445	0.383884	0.383884	0.130485
CCNI	8.80564e-227	2.1467e-225	1.54231	1.21953	1.00512	0.00737098	0.625097	0.625097	0.154231
DDX17	1.35306e-45	6.68969e-45	1.21899	1.05766	0.962656	-0.054907	0.28569	0.28569	0.121899
FUS	3.19939e-165	5.46508e-164	1.45496	1.1736	0.990114	-0.014334	0.540979	0.540979	0.145496
SFTA2	3.92235e-149	6.03309e-148	0.60578	1.06215	0.852786	-0.229744	-0.723133	0.723133	0.060578
TAX1BP1	3.64916e-202	7.84003e-201	1.4941	1.18993	0.993172	-0.00988401	0.579274	0.579274	0.14941
SRSF5	0.00021273	0.000324325	1.05247	0.954967	0.931161	-0.102897	0.0737821	0.0737821	0.105247
SERBP1	6.19771e-86	5.29786e-85	1.29978	1.09264	0.966632	-0.0489607	0.378271	0.378271	0.129978
CHCHD10	1.99597e-230	4.99315e-229	0.56257	1.07536	0.840164	-0.251257	-0.829895	0.829895	0.056257
TSPAN1	0.16029	0.184882	1.02419	0.936151	0.925096	-0.112326	0.0344837	0.0344837	0.102419
CD55	0	0	2.03825	1.4008	1.04402	0.0621552	1.02733	1.02733	0.203825
NDUFB4	8.86261e-65	5.86984e-64	1.26423	1.07051	0.958636	-0.060945	0.338259	0.338259	0.126423
HNRNPDL	1.65556e-42	7.75579e-42	1.20485	1.03869	0.950391	-0.0734066	0.268852	0.268852	0.120485
NDUFB11	1.49481e-49	7.9041e-49	0.808498	0.979681	0.885875	-0.174825	-0.306684	0.306684	0.0808498
TM9SF3	0.432459	0.467508	1.01129	0.923901	0.918745	-0.122264	0.0161952	0.0161952	0.101129
CD46	4.07664e-221	9.6343e-220	1.52876	1.1921	0.985938	-0.0204318	0.61236	0.61236	0.152876
C9orf16	2.17265e-66	1.47597e-65	1.27948	1.07185	0.954784	-0.0667532	0.355559	0.355559	0.127948
NDUFB1	0	0	0.529449	1.07792	0.824308	-0.278744	-0.917436	0.917436	0.0529449
GRN	2.44371e-36	1.02269e-35	1.19782	1.02556	0.940876	-0.0879229	0.260413	0.260413	0.119782
SNU13	4.32859e-09	8.57522e-09	0.918945	0.935094	0.897196	-0.156505	-0.12195	0.12195	0.0918945
TSC22D1	2.26921e-194	4.64194e-193	1.56578	1.20017	0.983331	-0.0242512	0.646882	0.646882	0.156578
VPS28	0.00513132	0.00696567	1.03986	0.93187	0.91401	-0.129719	0.0563894	0.0563894	0.103986
LDLR	1.84091e-24	5.99646e-24	0.841651	0.957145	0.881364	-0.182191	-0.248706	0.248706	0.0841651
EIF3H	3.03982e-216	6.99472e-215	1.53004	1.18378	0.978737	-0.0310071	0.613571	0.613571	0.153004
IQGAP1	1.77202e-37	7.58499e-37	1.18993	1.01641	0.93529	-0.0965148	0.250872	0.250872	0.118993
TOB1	1.49463e-98	1.48121e-97	1.36111	1.10402	0.957569	-0.0625516	0.444786	0.444786	0.136111
GSN	2.27301e-73	1.67561e-72	1.30622	1.07401	0.948122	-0.0768549	0.385396	0.385396	0.130622
NDUFS6	1.42702e-19	4.07417e-19	0.876699	0.942173	0.884088	-0.177739	-0.189847	0.189847	0.0876699
RAN	1.97941e-16	5.15058e-16	1.12388	0.976574	0.922753	-0.115983	0.168483	0.168483	0.112388
NUCKS1	0	0	2.0704	1.38492	1.02692	0.0383193	1.04991	1.04991	0.20704
CDH1	1.04695e-05	1.74171e-05	0.937003	0.916719	0.887843	-0.171623	-0.0938752	0.0938752	0.0937003
SET	1.67255e-292	5.2497e-291	1.64171	1.21883	0.980619	-0.0282353	0.715198	0.715198	0.164171
SYNGR2	1.94129e-15	4.90832e-15	0.888277	0.931621	0.87958	-0.185114	-0.170918	0.170918	0.0888277
PLP2	1.85051e-25	6.15855e-25	0.846311	0.944147	0.871594	-0.198271	-0.24074	0.24074	0.0846311
DST	0	0	1.82581	1.28745	0.99629	-0.00536243	0.868539	0.868539	0.182581
UBE2D3	2.75713e-28	9.79922e-28	1.16227	0.986842	0.917954	-0.123507	0.216944	0.216944	0.116227
ARF4	2.59652e-14	6.33612e-14	1.11727	0.961869	0.911388	-0.133863	0.159983	0.159983	0.111727
NQO1	0.330057	0.364155	0.983608	0.898144	0.890783	-0.166854	-0.0238439	0.0238439	0.0983608
NDUFB10	2.05266e-41	9.42487e-41	0.820434	0.94741	0.862349	-0.213657	-0.285541	0.285541	0.0820434
KDELR2	0.0024532	0.00342721	1.04534	0.917403	0.897509	-0.156001	0.063966	0.063966	0.104534
KRT17	1.14288e-33	4.53273e-33	1.31656	1.06189	0.934232	-0.0981477	0.396771	0.396771	0.131656
KRTCAP2	2.0379e-54	1.16233e-53	1.24633	1.02537	0.924038	-0.113976	0.317689	0.317689	0.124633
CCND1	2.43178e-23	7.6965e-23	1.1833	0.991608	0.914804	-0.128466	0.242818	0.242818	0.11833
PARK7	6.78946e-31	2.5469e-30	0.843089	0.935451	0.86206	-0.21414	-0.246243	0.246243	0.0843089
NEDD8	5.08367e-62	3.24296e-61	0.780276	0.956059	0.851024	-0.232728	-0.357943	0.357943	0.0780276
LSR	0	0	1.77346	1.25585	0.98199	-0.0262202	0.82657	0.82657	0.177346
KLF5	6.58985e-46	3.27665e-45	1.23322	1.01278	0.917012	-0.124988	0.302426	0.302426	0.123322
ARPC1B	2.79314e-179	5.25362e-178	1.49306	1.13653	0.948865	-0.0757252	0.578271	0.578271	0.149306
ST14	2.19372e-12	4.99009e-12	0.898089	0.913332	0.866793	-0.206241	-0.155069	0.155069	0.0898089
NDUFA11	3.84079e-15	9.63098e-15	0.892773	0.912099	0.863198	-0.212236	-0.163635	0.163635	0.0892773
AGR3	7.81474e-133	1.07302e-131	0.627226	1.00145	0.814791	-0.295497	-0.672943	0.672943	0.0627226
YWHAE	3.52766e-29	1.27613e-28	1.16839	0.972905	0.902796	-0.147529	0.224526	0.224526	0.116839
PDZK1IP1	3.39222e-07	6.13735e-07	0.918919	0.901813	0.865253	-0.208807	-0.121991	0.121991	0.0918919
TMBIM1	4.02026e-39	1.77219e-38	1.22036	0.999255	0.909036	-0.137591	0.287313	0.287313	0.122036
SYNE2	0	0	1.89419	1.28485	0.98158	-0.0268217	0.921583	0.921583	0.189419
HNRNPH1	4.79579e-103	4.9787e-102	1.37021	1.06856	0.924201	-0.113721	0.454402	0.454402	0.137021
KTN1	2.05238e-220	4.83333e-219	1.56019	1.15196	0.945149	-0.0813867	0.641724	0.641724	0.156019
C4orf3	7.4349e-06	1.24723e-05	1.07169	0.912791	0.882262	-0.18072	0.0998813	0.0998813	0.107169
ZNHIT1	3.30252e-24	1.06846e-23	1.15166	0.954958	0.892078	-0.164759	0.20372	0.20372	0.115166
RBM3	3.66198e-40	1.64752e-39	1.2024	0.980569	0.89804	-0.155148	0.265912	0.265912	0.12024
SPCS1	2.05193e-06	3.55553e-06	1.07007	0.908519	0.878774	-0.186436	0.097702	0.097702	0.107007
VAPA	0.388886	0.42355	0.987465	0.871717	0.866253	-0.207139	-0.0181984	0.0181984	0.0987465
ATP6V0B	3.18725e-21	9.52759e-21	0.865536	0.907465	0.846454	-0.240496	-0.208335	0.208335	0.0865536
HDLBP	1.35567e-165	2.33157e-164	1.45871	1.09977	0.926852	-0.10959	0.544695	0.544695	0.145871
AURKAIP1	3.85831e-08	7.31462e-08	0.923257	0.888885	0.854777	-0.22638	-0.115196	0.115196	0.0923257
NOP10	1.62064e-36	6.8065e-36	0.824159	0.919064	0.838259	-0.254532	-0.279005	0.279005	0.0824159
NDUFV2	2.23392e-163	3.77417e-162	0.646778	0.974537	0.802422	-0.317566	-0.628658	0.628658	0.0646778
SFN	0.214332	0.243351	1.02202	0.87372	0.86431	-0.210379	0.0314164	0.0314164	0.102202
PTP4A2	4.04908e-90	3.63765e-89	1.32452	1.02947	0.903357	-0.146632	0.405465	0.405465	0.132452
COX5A	3.00244e-12	6.79506e-12	0.89957	0.887963	0.843374	-0.245755	-0.152692	0.152692	0.089957
TMC5	0	0	1.93929	1.27252	0.964349	-0.0523727	0.955528	0.955528	0.193929
ST13	9.43145e-44	4.51308e-43	1.21622	0.973149	0.886646	-0.173569	0.2824	0.2824	0.121622
SNRPD2	4.24994e-103	4.4166e-102	1.35913	1.04044	0.902982	-0.147231	0.442688	0.442688	0.135913
EIF3A	4.88624e-141	7.09211e-140	1.43032	1.07262	0.911271	-0.134047	0.516337	0.516337	0.143032
H2AFZ	0.00391118	0.00536252	1.047	0.881758	0.861966	-0.214297	0.0662636	0.0662636	0.1047
BLVRB	1.4461e-59	8.9355e-59	0.771977	0.923111	0.817865	-0.290065	-0.373371	0.373371	0.0771977
RIOK3	2.10655e-126	2.72482e-125	1.42971	1.06709	0.906731	-0.141253	0.515723	0.515723	0.142971
SOX9	2.9774e-47	1.51764e-46	0.784532	0.91518	0.816584	-0.292327	-0.350095	0.350095	0.0784532
GNB2	0.00357643	0.00492078	1.04254	0.873143	0.855328	-0.22545	0.0601076	0.0601076	0.104254
MAP1LC3B	0.000264274	0.000399905	0.944211	0.864208	0.840101	-0.251366	-0.0828195	0.0828195	0.0944211
PTTG1IP	7.5788e-190	1.51335e-188	1.52505	1.10405	0.914001	-0.129732	0.608853	0.608853	0.152505
HIGD2A	4.22857e-68	2.9301e-67	0.75608	0.919957	0.807759	-0.308004	-0.403389	0.403389	0.075608
PSMB1	1.02357e-19	2.93024e-19	1.14157	0.923881	0.866595	-0.20657	0.191017	0.191017	0.114157
YBX3	2.11727e-161	3.54726e-160	1.48242	1.08401	0.907627	-0.139828	0.567951	0.567951	0.148242
CXCL8	4.78252e-34	1.91034e-33	0.703287	0.93657	0.797623	-0.326221	-0.507814	0.507814	0.0703287
EIF1AX	0.00116392	0.00167137	1.04837	0.87168	0.85157	-0.231804	0.0681542	0.0681542	0.104837
CTSH	1.38911e-188	2.75735e-187	0.602205	0.966578	0.774327	-0.368984	-0.731673	0.731673	0.0602205
CCNL1	1.57847e-87	1.37623e-86	1.35422	1.01997	0.886571	-0.173691	0.437462	0.437462	0.135422
ITGB4	9.45416e-11	2.01203e-10	1.10968	0.899881	0.855408	-0.225315	0.150146	0.150146	0.110968
ATP5F1B	0.91456	0.923711	1.00164	0.840529	0.839843	-0.251808	0.00235734	0.00235734	0.100164
ARPC5	3.57977e-274	1.05132e-272	1.62919	1.13423	0.915215	-0.127818	0.704153	0.704153	0.162919
CMPK1	1.29553e-61	8.23045e-61	1.26378	0.975292	0.87351	-0.195104	0.337742	0.337742	0.126378
EIF4A1	2.47433e-30	9.17224e-30	1.20049	0.943302	0.864531	-0.21001	0.263628	0.263628	0.120049
SPINT1	1.19102e-17	3.21574e-17	0.874254	0.871652	0.816848	-0.29186	-0.193875	0.193875	0.0874254
EFHD2	0.180202	0.206458	1.02199	0.848193	0.839069	-0.253139	0.0313789	0.0313789	0.102199
NDUFC1	2.48281e-64	1.63524e-63	0.768128	0.904204	0.799374	-0.323057	-0.380582	0.380582	0.0768128
SEC11A	3.34193e-72	2.43323e-71	0.756066	0.907949	0.797209	-0.32697	-0.403416	0.403416	0.0756066
VDAC2	0.480418	0.515305	0.98919	0.838541	0.834008	-0.261866	-0.0156807	0.0156807	0.098919
MYDGF	4.29456e-45	2.10618e-44	0.798999	0.893168	0.803404	-0.315803	-0.323735	0.323735	0.0798999
SDCBP	8.55052e-11	1.823e-10	1.10475	0.890156	0.847955	-0.23794	0.143716	0.143716	0.110475
PPP1R14B	1.93366e-34	7.77958e-34	1.21671	0.9455	0.861298	-0.215416	0.282986	0.282986	0.121671
ERO1A	2.22794e-212	5.01735e-211	1.66192	1.1369	0.910493	-0.135281	0.732854	0.732854	0.166192
ATP5PO	1.82655e-34	7.35451e-34	0.825539	0.880257	0.803472	-0.315681	-0.276592	0.276592	0.0825539
SNHG8	1.79869e-62	1.15364e-61	0.757785	0.901087	0.791958	-0.336504	-0.400139	0.400139	0.0757785
SH3YL1	0.00805982	0.0107586	0.959916	0.838676	0.821868	-0.283022	-0.0590192	0.0590192	0.0959916
LSM7	4.74472e-17	1.25824e-16	0.879569	0.861274	0.809412	-0.305054	-0.185131	0.185131	0.0879569
PLEC	0	0	1.93464	1.22372	0.928125	-0.10761	0.952066	0.952066	0.193464
ATP6V1G1	2.90033e-164	4.93326e-163	1.47805	1.05371	0.883311	-0.179007	0.563691	0.563691	0.147805
PCBP2	2.82549e-05	4.57803e-05	0.938894	0.840715	0.815028	-0.295078	-0.0909663	0.0909663	0.0938894
PRDX6	0.377095	0.411533	1.01327	0.830882	0.825441	-0.276763	0.0190182	0.0190182	0.101327
ATF4	6.00303e-40	2.68752e-39	0.804003	0.879368	0.793191	-0.334259	-0.314727	0.314727	0.0804003
URI1	2.25809e-94	2.1266e-93	0.659812	0.924281	0.767066	-0.382578	-0.599874	0.599874	0.0659812
ATP5PD	0.0990941	0.117878	1.0249	0.834579	0.824439	-0.278515	0.0354868	0.0354868	0.10249
SELENOH	6.26675e-55	3.60396e-54	1.25342	0.949018	0.853079	-0.229249	0.325874	0.325874	0.125342
CEBPB	2.96051e-07	5.37662e-07	1.08771	0.865201	0.830318	-0.268265	0.121291	0.121291	0.108771
SOD2	5.48056e-14	1.32133e-13	1.15784	0.897815	0.83662	-0.257356	0.211432	0.211432	0.115784
ITGA6	1.1454e-287	3.5021e-286	1.7385	1.14222	0.899619	-0.152614	0.797844	0.797844	0.17385
EIF5	0.570534	0.601211	0.991352	0.817412	0.813878	-0.297116	-0.0125306	0.0125306	0.0991352
RAB2A	6.46441e-113	7.4077e-112	1.37117	0.996476	0.861606	-0.2149	0.455402	0.455402	0.137117
LRP10	0.0712954	0.0862189	1.02775	0.82805	0.816871	-0.291821	0.0394909	0.0394909	0.102775
WDR83OS	0.00213244	0.00299513	0.955058	0.824925	0.806388	-0.310454	-0.0663401	0.0663401	0.0955058
SCAND1	5.67076e-51	3.06633e-50	0.791582	0.871281	0.780485	-0.357557	-0.33719	0.33719	0.0791582
IFI6	5.98033e-72	4.33693e-71	1.40697	1.00852	0.862661	-0.213134	0.492596	0.492596	0.140697
NORAD	1.17616e-170	2.09271e-169	1.49071	1.04248	0.870897	-0.199427	0.576003	0.576003	0.149071
LMAN2	3.60671e-32	1.39036e-31	1.18599	0.906406	0.835333	-0.259577	0.246093	0.246093	0.118599
EIF3G	3.32909e-17	8.8764e-17	0.878511	0.84338	0.792149	-0.336156	-0.186867	0.186867	0.0878511
ETFB	1.31616e-36	5.53699e-36	1.20869	0.909905	0.831355	-0.266464	0.273439	0.273439	0.120869
CAPN2	1.27169e-06	2.23203e-06	1.07748	0.844967	0.814585	-0.295863	0.107667	0.107667	0.107748
SNRPD1	0.526784	0.558331	1.01005	0.808958	0.804933	-0.31306	0.0144307	0.0144307	0.101005
C19orf53	4.14597e-17	1.1015e-16	0.880725	0.835936	0.786083	-0.347247	-0.183236	0.183236	0.0880725
SERINC2	1.64421e-37	7.04239e-37	1.22014	0.914156	0.831688	-0.265885	0.287048	0.287048	0.122014
SF3B6	7.40105e-07	1.31487e-06	1.07696	0.843222	0.813095	-0.298504	0.106958	0.106958	0.107696
GADD45GIP1	2.97916e-16	7.70905e-16	0.880768	0.834984	0.785205	-0.348859	-0.183166	0.183166	0.0880768
AKAP9	2.42234e-230	6.05224e-229	1.62769	1.08427	0.875204	-0.192308	0.702824	0.702824	0.162769
SEC62	1.99077e-82	1.64031e-81	1.32385	0.96066	0.843157	-0.246128	0.404744	0.404744	0.132385
EIF2S2	1.75707e-145	2.63207e-144	1.44935	1.01404	0.856848	-0.222889	0.535405	0.535405	0.144935
MYH9	0.321603	0.355767	1.01602	0.810137	0.803751	-0.315179	0.0229245	0.0229245	0.101602
ASPH	3.79862e-275	1.12051e-273	1.6925	1.10643	0.88008	-0.184293	0.759158	0.759158	0.16925
OLFM4	3.18113e-170	5.6451e-169	2.14067	1.25036	0.91723	-0.124644	1.09806	1.09806	0.214067
CSDE1	5.72303e-92	5.22802e-91	1.34184	0.965278	0.842324	-0.247552	0.424208	0.424208	0.134184
VEGFA	8.77509e-289	2.70359e-287	1.77556	1.1316	0.884462	-0.177128	0.82827	0.82827	0.177556
MPC2	7.26292e-120	8.89619e-119	0.677835	0.889459	0.746182	-0.4224	-0.560994	0.560994	0.0677835
KLF2	3.68255e-96	3.54626e-95	0.656345	0.895646	0.741749	-0.430998	-0.607475	0.607475	0.0656345
NME2	0	0	2.42748	1.31525	0.928532	-0.106976	1.27946	1.27946	0.242748
EEF1G	0	0	2.33966	1.2927	0.92261	-0.116207	1.2263	1.2263	0.233966
MGST1	1.91758e-29	6.98085e-29	0.813098	0.845026	0.766057	-0.384476	-0.298499	0.298499	0.0813098
NDUFB9	3.63948e-70	2.58704e-69	1.30118	0.939268	0.830563	-0.267839	0.379819	0.379819	0.130118
UFC1	3.09249e-25	1.02461e-24	0.84912	0.833434	0.770559	-0.376022	-0.235959	0.235959	0.084912
FXYD5	3.91799e-273	1.14396e-271	1.87338	1.15326	0.884431	-0.177178	0.905646	0.905646	0.187338
HSBP1	0.497814	0.529974	0.989747	0.793363	0.789295	-0.341363	-0.0148682	0.0148682	0.0989747
PSME1	0.61628	0.645759	1.00771	0.794795	0.791754	-0.336876	0.0110833	0.0110833	0.100771
NPC2	5.66627e-39	2.48742e-38	1.23465	0.905319	0.819289	-0.287556	0.304104	0.304104	0.123465
CYP3A5	2.53414e-307	8.26393e-306	1.84546	1.14166	0.880147	-0.184184	0.883979	0.883979	0.184546
GOLGB1	0	0	2.064	1.20871	0.897159	-0.156564	1.04544	1.04544	0.2064
TRIR	0.304475	0.33773	0.984501	0.792304	0.786164	-0.347099	-0.0225357	0.0225357	0.0984501
TUBA1C	1.56451e-53	8.81073e-53	0.750949	0.85784	0.751016	-0.413084	-0.413212	0.413212	0.0750949
RBM8A	0.0533228	0.0655177	1.03119	0.804148	0.791986	-0.336453	0.0443118	0.0443118	0.103119
PRELID1	5.34872e-23	1.68041e-22	1.16513	0.870924	0.809209	-0.305417	0.220485	0.220485	0.116513
LGALS1	1.23879e-60	7.78135e-60	0.697414	0.872585	0.740569	-0.433294	-0.519912	0.519912	0.0697414
ATP5F1C	1.00852e-14	2.49251e-14	0.884679	0.817007	0.769897	-0.377262	-0.176774	0.176774	0.0884679
SNRPB	0.430211	0.465353	1.01239	0.792421	0.78757	-0.344519	0.0177697	0.0177697	0.101239
TMEM141	4.54406e-10	9.3737e-10	1.10494	0.839061	0.799215	-0.323344	0.143972	0.143972	0.110494
ENY2	4.14353e-165	7.07182e-164	1.49609	1.01085	0.843251	-0.245965	0.581197	0.581197	0.149609
PHPT1	0.00386148	0.00529955	0.954974	0.795928	0.778009	-0.362142	-0.0664671	0.0664671	0.0954974
SSBP1	2.82665e-11	6.14388e-11	1.10607	0.838031	0.797849	-0.325812	0.145438	0.145438	0.110607
KRT10	9.28668e-19	2.59423e-18	0.865541	0.819575	0.764475	-0.387458	-0.208325	0.208325	0.0865541
CTNNA1	9.25034e-237	2.36714e-235	1.60271	1.04935	0.852044	-0.231	0.680513	0.680513	0.160271
TKT	0.027691	0.0350575	0.96441	0.791618	0.777531	-0.363028	-0.0522807	0.0522807	0.096441
TAPBP	0.00111553	0.00160437	1.05322	0.808394	0.78797	-0.343787	0.0748046	0.0748046	0.105322
LMO4	0.00189195	0.00267118	0.945361	0.794061	0.772368	-0.37264	-0.081062	0.081062	0.0945361
PDLIM1	3.36751e-148	5.14814e-147	0.637205	0.883999	0.723644	-0.466649	-0.65017	0.65017	0.0637205
TAF1D	2.32795e-42	1.08703e-41	1.23198	0.891906	0.807934	-0.30769	0.300975	0.300975	0.123198
DSP	2.97487e-191	5.99391e-190	1.63602	1.0552	0.850093	-0.234308	0.710189	0.710189	0.163602
BRK1	0.176756	0.202746	0.979283	0.783439	0.775323	-0.36713	-0.0302027	0.0302027	0.0979283
SLIRP	0.00310482	0.00429721	0.953701	0.788305	0.770056	-0.376965	-0.0683916	0.0683916	0.0953701
C12orf57	1.39785e-99	1.3984e-98	0.701372	0.859701	0.731335	-0.451395	-0.511749	0.511749	0.0701372
SRP9	5.24667e-20	1.51517e-19	1.14947	0.849845	0.794591	-0.331716	0.20097	0.20097	0.114947
SERPINB1	1.84421e-129	2.46647e-128	1.51067	1.00338	0.833788	-0.262247	0.595189	0.595189	0.151067
CYB5A	8.51624e-276	2.52695e-274	0.502627	0.924483	0.694576	-0.525796	-0.992439	0.992439	0.0502627
ACTR2	1.56109e-157	2.54953e-156	1.47561	0.989401	0.829952	-0.2689	0.561308	0.561308	0.147561
NAMPT	1.04266e-102	1.07964e-101	1.42201	0.967629	0.824046	-0.279203	0.507935	0.507935	0.142201
HMGCS1	3.74129e-83	3.09662e-82	0.660802	0.86918	0.721767	-0.470395	-0.597711	0.597711	0.0660802
CCT3	9.19244e-29	3.29628e-28	1.18343	0.862552	0.795704	-0.329697	0.242977	0.242977	0.118343
TUBA1B	0.027145	0.0343943	1.04036	0.793033	0.777652	-0.362803	0.0570762	0.0570762	0.104036
SRSF7	0.392444	0.427239	1.01354	0.779085	0.773882	-0.369814	0.0193997	0.0193997	0.101354
SRSF2	1.81781e-06	3.16129e-06	0.926978	0.790396	0.761537	-0.393013	-0.109393	0.109393	0.0926978
UBXN4	1.7523e-76	1.33689e-75	1.30872	0.916946	0.808796	-0.306153	0.388152	0.388152	0.130872
ARGLU1	0.0253273	0.0322091	1.03807	0.790212	0.775722	-0.366389	0.0539051	0.0539051	0.103807
PLPP2	1.40867e-97	1.38036e-96	0.701618	0.85288	0.725637	-0.46268	-0.511243	0.511243	0.0701618
HNRNPF	0.587451	0.617579	1.00841	0.773773	0.770546	-0.376047	0.0120832	0.0120832	0.100841
JTB	4.76926e-09	9.42961e-09	1.09389	0.81533	0.780341	-0.357824	0.129465	0.129465	0.109389
EID1	0.0368326	0.0459961	1.03286	0.784819	0.772336	-0.3727	0.0466414	0.0466414	0.103286
TUBB	3.19868e-77	2.47325e-76	1.34997	0.929204	0.80876	-0.306216	0.432923	0.432923	0.134997
RND3	0.0360455	0.0450439	0.962198	0.776173	0.761502	-0.39308	-0.0555943	0.0555943	0.0962198
SELENOS	1.0364e-16	2.72039e-16	0.874485	0.799289	0.749128	-0.416716	-0.193494	0.193494	0.0874485
CTTN	1.92922e-21	5.80327e-21	1.15642	0.842025	0.78508	-0.349089	0.209659	0.209659	0.115642
LAMTOR5	1.83604e-25	6.11343e-25	0.846508	0.804989	0.743209	-0.42816	-0.240404	0.240404	0.0846508
SBDS	2.07152e-45	1.02142e-44	1.24158	0.878508	0.79304	-0.334534	0.312176	0.312176	0.124158
SELENOK	9.5823e-40	4.27469e-39	0.798528	0.816192	0.733971	-0.446204	-0.324586	0.324586	0.0798528
KIF5B	8.43513e-186	1.64191e-184	1.53226	0.99397	0.821333	-0.283961	0.615657	0.615657	0.153226
RBX1	0.274977	0.307182	0.982554	0.765054	0.75838	-0.399007	-0.0253914	0.0253914	0.0982554
NDRG1	0	0	2.2333	1.21055	0.876298	-0.190507	1.15917	1.15917	0.22333
HMGN1	5.14661e-126	6.623e-125	1.44655	0.959589	0.811477	-0.301379	0.532612	0.532612	0.144655
PDCD5	2.71806e-10	5.67042e-10	0.899634	0.784834	0.745448	-0.42382	-0.15259	0.15259	0.0899634
ARL6IP4	0.000122446	0.000189908	0.941082	0.773797	0.751002	-0.413112	-0.0876082	0.0876082	0.0941082
BRD2	2.66407e-19	7.54594e-19	0.859523	0.79506	0.739216	-0.435933	-0.218392	0.218392	0.0859523
CHMP2A	1.08064e-45	5.35865e-45	1.24013	0.871915	0.787498	-0.344651	0.310492	0.310492	0.124013
SOX4	0	0	2.84808	1.34652	0.909649	-0.136617	1.50999	1.50999	0.284808
TMCO1	0.00014645	0.000225744	1.05992	0.785513	0.763309	-0.38966	0.0839549	0.0839549	0.105992
SCP2	2.42682e-06	4.18743e-06	1.07606	0.793054	0.765026	-0.386419	0.105759	0.105759	0.107606
CTSB	2.29317e-07	4.18319e-07	0.915933	0.775929	0.743314	-0.427956	-0.126685	0.126685	0.0915933
CSNK1A1	3.95668e-264	1.11475e-262	1.65652	1.0291	0.82517	-0.277236	0.728154	0.728154	0.165652
SNRPG	9.57843e-07	1.69203e-06	0.924708	0.771872	0.742814	-0.428928	-0.11293	0.11293	0.0924708
COPS9	4.68275e-53	2.62171e-52	0.776952	0.811651	0.721132	-0.471664	-0.364102	0.364102	0.0776952
DEFB1	0	0	0.233706	1.00213	0.618168	-0.693929	-2.09723	2.09723	0.0233706
PHGR1	5.29237e-226	1.28397e-224	0.359583	0.948636	0.644873	-0.632912	-1.4756	1.4756	0.0359583
RPN2	1.07612e-31	4.10815e-31	1.19855	0.843213	0.773368	-0.370772	0.261295	0.261295	0.119855
CNBP	3.5546e-135	4.95867e-134	1.44239	0.943607	0.798901	-0.323911	0.528462	0.528462	0.144239
ABCC3	7.83941e-08	1.4645e-07	0.912266	0.770514	0.736714	-0.440823	-0.132474	0.132474	0.0912266
PTMS	9.19573e-78	7.17374e-77	0.710443	0.825861	0.706293	-0.501661	-0.49321	0.49321	0.0710443
CLINT1	8.42285e-47	4.25656e-46	1.24784	0.86243	0.776784	-0.364415	0.319432	0.319432	0.124784
SDC1	8.18713e-06	1.36973e-05	1.07676	0.784586	0.756621	-0.402357	0.106695	0.106695	0.107676
HIST1H4C	4.30881e-95	4.10021e-94	0.646603	0.842871	0.693936	-0.527125	-0.629048	0.629048	0.0646603
PSMD8	2.40047e-102	2.47793e-101	1.39256	0.920436	0.7907	-0.338797	0.47774	0.47774	0.139256
MIDN	2.29754e-09	4.61115e-09	1.10518	0.796372	0.758477	-0.398823	0.144279	0.144279	0.110518
ID1	0.119515	0.140793	1.03084	0.760269	0.748895	-0.417164	0.0438228	0.0438228	0.103084
XRCC5	3.43774e-171	6.1439e-170	1.50982	0.963074	0.800472	-0.321076	0.594378	0.594378	0.150982
KDELR1	6.0771e-159	1.00392e-157	1.48346	0.951564	0.796506	-0.328243	0.568966	0.568966	0.148346
FLNB	1.30026e-220	3.06569e-219	1.66992	1.01709	0.813074	-0.298542	0.739781	0.739781	0.166992
TGOLN2	1.29934e-93	1.21175e-92	1.36873	0.90573	0.78373	-0.351571	0.452833	0.452833	0.136873
NR4A1	4.5919e-243	1.21053e-241	0.465768	0.896527	0.657049	-0.605927	-1.10232	1.10232	0.0465768
DDX3X	2.38448e-21	7.1481e-21	1.16387	0.817653	0.76009	-0.395757	0.218933	0.218933	0.116387
SSR3	3.45689e-35	1.41372e-34	1.21178	0.838324	0.765067	-0.386341	0.277128	0.277128	0.121178
CD2AP	0	0	1.9121	1.0893	0.829492	-0.269699	0.935159	0.935159	0.19121
TESC	1.70759e-12	3.90061e-12	0.884	0.768106	0.723556	-0.466824	-0.177882	0.177882	0.0884
SFPQ	4.44861e-20	1.2884e-19	1.15814	0.811838	0.756411	-0.402758	0.211812	0.211812	0.115814
AREG	0.00126184	0.00180708	1.06735	0.769459	0.745182	-0.424336	0.0940365	0.0940365	0.106735
ERH	1.70513e-12	3.89588e-12	1.11761	0.790506	0.748913	-0.41713	0.160413	0.160413	0.111761
GALNT3	1.43963e-09	2.91555e-09	1.10234	0.783236	0.746879	-0.421054	0.140569	0.140569	0.110234
RNASET2	0	0	2.54358	1.24088	0.864364	-0.210288	1.34686	1.34686	0.254358
SPATS2L	1.80594e-122	2.2603e-121	1.44159	0.923406	0.781975	-0.354806	0.527663	0.527663	0.144159
NAP1L1	8.0697e-23	2.52302e-22	1.16827	0.810597	0.752221	-0.410771	0.22437	0.22437	0.116827
PDIA4	1.53718e-15	3.8959e-15	1.14338	0.799422	0.749298	-0.416389	0.193306	0.193306	0.114338
RNF7	2.14053e-29	7.7798e-29	1.19011	0.819417	0.753969	-0.407422	0.251094	0.251094	0.119011
DYNLT1	0.00108105	0.0015566	0.947717	0.74326	0.72383	-0.466278	-0.0774718	0.0774718	0.0947717
REEP5	0.0011763	0.00168843	1.05245	0.755227	0.736409	-0.441422	0.0737512	0.0737512	0.105245
HEBP2	2.22594e-47	1.13576e-46	1.25273	0.844106	0.758958	-0.397908	0.32508	0.32508	0.125273
ATP6V1F	3.24403e-56	1.90155e-55	0.766136	0.788963	0.696707	-0.521375	-0.384327	0.384327	0.0766136
N4BP2L2	2.71935e-53	1.52715e-52	1.28405	0.856065	0.761378	-0.393315	0.360701	0.360701	0.128405
PFDN2	1.29485e-14	3.188e-14	1.13619	0.791547	0.744108	-0.426415	0.1842	0.1842	0.113619
MRPS21	0.344241	0.378309	0.98482	0.730989	0.725441	-0.463069	-0.0220679	0.0220679	0.098482
SF3B1	1.32077e-122	1.65822e-121	1.42496	0.909896	0.774218	-0.369188	0.51092	0.51092	0.142496
AKAP13	4.53212e-240	1.17321e-238	1.66246	0.993911	0.795882	-0.329373	0.733321	0.733321	0.166246
UBE2B	7.8296e-31	2.93271e-30	1.2045	0.820782	0.751105	-0.412914	0.268438	0.268438	0.12045
PSMB8	7.55933e-39	3.31048e-38	0.79429	0.779025	0.698898	-0.516847	-0.332262	0.332262	0.079429
MRPL57	4.0888e-59	2.51103e-58	0.761504	0.787405	0.693508	-0.528015	-0.393077	0.393077	0.0761504
ATP5MC1	8.92857e-78	6.97127e-77	0.713242	0.800587	0.6858	-0.544141	-0.487536	0.487536	0.0713242
FDPS	4.64344e-28	1.64279e-27	0.813112	0.771769	0.699651	-0.515292	-0.298473	0.298473	0.0813112
MRPL52	0.318361	0.352374	1.01655	0.731733	0.725777	-0.462402	0.0236797	0.0236797	0.101655
LLGL2	6.60351e-13	1.53159e-12	0.884674	0.751896	0.70854	-0.49708	-0.176782	0.176782	0.0884674
CLDN3	0	0	0.423541	0.889409	0.633054	-0.659599	-1.23943	1.23943	0.0423541
BACE2	3.21456e-31	1.21334e-30	1.2081	0.81624	0.745938	-0.422872	0.272743	0.272743	0.12081
BST2	1.0966e-92	1.01234e-91	0.652469	0.812153	0.671028	-0.575555	-0.616019	0.616019	0.0652469
BCAP31	0.979591	0.981912	1.00041	0.719237	0.719089	-0.475757	0.000592145	0.000592145	0.100041
COPE	0.368403	0.40266	0.985528	0.722197	0.716971	-0.480014	-0.021031	0.021031	0.0985528
NDUFB3	0.60851	0.638216	0.99163	0.720358	0.717343	-0.479265	-0.0121267	0.0121267	0.099163
ZG16B	1.28791e-62	8.26833e-62	0.710408	0.793149	0.678304	-0.559996	-0.49328	0.49328	0.0710408
HIST1H1C	3.94301e-49	2.07186e-48	1.30394	0.851558	0.752311	-0.4106	0.382881	0.382881	0.130394
BZW1	0	0	1.8595	1.04249	0.801561	-0.319115	0.894917	0.894917	0.18595
TALDO1	3.94743e-09	7.83247e-09	0.905102	0.740305	0.705178	-0.50394	-0.143848	0.143848	0.0905102
GOLGA4	0	0	2.1419	1.11939	0.821002	-0.284542	1.09889	1.09889	0.21419
ERP29	3.12898e-38	1.35697e-37	0.802441	0.765857	0.690206	-0.534901	-0.317533	0.317533	0.0802441
DNPH1	4.73073e-115	5.5347e-114	0.647727	0.809363	0.666804	-0.584665	-0.626542	0.626542	0.0647727
PSMB3	2.55881e-16	6.63328e-16	1.14231	0.782082	0.733366	-0.447395	0.191954	0.191954	0.114231
EIF4B	1.02204e-19	2.92626e-19	1.15943	0.7889	0.734661	-0.44485	0.213412	0.213412	0.115943
COX17	0.000122398	0.000189849	1.06582	0.746776	0.723718	-0.466501	0.0919593	0.0919593	0.106582
SYPL1	0.911954	0.921263	1.00178	0.715166	0.71453	-0.484935	0.00257202	0.00257202	0.100178
DDIT4	8.52453e-38	3.6684e-37	1.27796	0.833972	0.743277	-0.428028	0.353838	0.353838	0.127796
CTNND1	7.59684e-173	1.37482e-171	1.54446	0.933484	0.768945	-0.379048	0.627105	0.627105	0.154446
GSTK1	5.43133e-48	2.80474e-47	0.778107	0.765801	0.680838	-0.554618	-0.36196	0.36196	0.0778107
BTG2	1.34167e-82	1.10729e-81	0.657095	0.799562	0.662474	-0.594064	-0.605827	0.605827	0.0657095
MARCKS	1.4897e-139	2.13446e-138	1.52349	0.923329	0.764695	-0.387043	0.607376	0.607376	0.152349
IFI27L2	3.23446e-215	7.4002e-214	0.549693	0.830948	0.643856	-0.635189	-0.863301	0.863301	0.0549693
CD81	1.03548e-89	9.24889e-89	0.596174	0.813745	0.649439	-0.622735	-0.746195	0.746195	0.0596174
SLC40A1	1.72975e-165	2.96985e-164	1.60143	0.945542	0.767989	-0.380843	0.679359	0.679359	0.160143
EIF6	0.0722118	0.0872536	0.970441	0.712003	0.70148	-0.511525	-0.0432879	0.0432879	0.0970441
XIST	0	0	0.168498	0.966069	0.564423	-0.825151	-2.5692	2.5692	0.0168498
WFDC2	0	0	2.68556	1.21935	0.836694	-0.257228	1.42523	1.42523	0.268556
YWHAH	2.23443e-109	2.49362e-108	0.659628	0.790131	0.655661	-0.608978	-0.600276	0.600276	0.0659628
ANAPC16	3.26256e-57	1.94649e-56	0.756255	0.762917	0.669938	-0.577901	-0.403054	0.403054	0.0756255
ANAPC11	1.85146e-18	5.12358e-18	0.863445	0.733389	0.683314	-0.549379	-0.211825	0.211825	0.0863445
TMEM50A	2.50333e-09	5.01366e-09	1.09991	0.746076	0.71219	-0.489666	0.137392	0.137392	0.109991
CTNNB1	2.26662e-160	3.76607e-159	1.58349	0.931085	0.75954	-0.396802	0.663105	0.663105	0.158349
COX7A2L	5.08113e-13	1.18342e-12	0.887017	0.726445	0.685407	-0.544968	-0.172966	0.172966	0.0887017
AGPAT2	8.48719e-16	2.16771e-15	0.867617	0.731036	0.682647	-0.550788	-0.204869	0.204869	0.0867617
RAB25	5.58223e-32	2.14245e-31	1.2089	0.790603	0.722295	-0.46934	0.27369	0.27369	0.12089
MRPL20	1.12434e-16	2.94662e-16	0.869011	0.72934	0.681572	-0.553062	-0.202554	0.202554	0.0869011
MGST2	1.29663e-77	1.00839e-76	0.714681	0.769679	0.659877	-0.599732	-0.484628	0.484628	0.0714681
WSB1	2.00745e-80	1.61431e-79	1.37643	0.855721	0.738709	-0.436922	0.460926	0.460926	0.137643
ERRFI1	6.98781e-151	1.08815e-149	1.60566	0.935769	0.759281	-0.397294	0.683165	0.683165	0.160566
CD99	9.69217e-35	3.9277e-34	0.797908	0.747053	0.671566	-0.574398	-0.325705	0.325705	0.0797908
DHRS7	3.61713e-34	1.44829e-33	0.808635	0.743826	0.672655	-0.572062	-0.30644	0.30644	0.0808635
RAB11A	2.56021e-10	5.34555e-10	1.10568	0.745406	0.709784	-0.494548	0.144931	0.144931	0.110568
TOP1	1.7566e-206	3.84385e-205	1.61501	0.937997	0.759397	-0.397073	0.691544	0.691544	0.161501
FXYD2	0	0	0.0319142	1.01798	0.525231	-0.928976	-4.96966	4.96966	0.00319142
HERPUD1	7.59454e-57	4.49364e-56	0.742234	0.759767	0.661846	-0.595433	-0.430054	0.430054	0.0742234
PET100	0.607043	0.636744	1.00942	0.699412	0.696147	-0.522536	0.0135313	0.0135313	0.100942
LPP	6.61975e-46	3.29071e-45	1.25461	0.805068	0.723378	-0.467178	0.327235	0.327235	0.125461
SRRM1	3.8472e-142	5.63694e-141	1.47769	0.888516	0.7449	-0.424881	0.563346	0.563346	0.147769
FAM107B	7.3137e-127	9.48467e-126	0.635914	0.788096	0.644628	-0.633461	-0.653096	0.653096	0.0635914
SLC12A2	2.1627e-123	2.72892e-122	1.55119	0.912868	0.750682	-0.413727	0.633372	0.633372	0.155119
CD47	0.130516	0.153071	1.02564	0.704669	0.695861	-0.52313	0.0365243	0.0365243	0.102564
MRPL33	4.46752e-33	1.7528e-32	0.812242	0.737593	0.668348	-0.581329	-0.300018	0.300018	0.0812242
FCGRT	3.89604e-84	3.25692e-83	0.703536	0.765224	0.651793	-0.617515	-0.507303	0.507303	0.0703536
ALKBH7	2.98316e-91	2.71402e-90	0.69612	0.766532	0.650065	-0.621345	-0.522591	0.522591	0.069612
DNAJC15	4.73543e-81	3.83107e-80	1.36763	0.842348	0.729132	-0.455747	0.451678	0.451678	0.136763
TCF25	3.79591e-156	6.13454e-155	1.52526	0.898162	0.74351	-0.427577	0.609052	0.609052	0.152526
SNRPE	2.68443e-17	7.18155e-17	1.14925	0.755795	0.706718	-0.500793	0.200693	0.200693	0.114925
ARHGDIA	1.21401e-06	2.13284e-06	0.919182	0.707961	0.679353	-0.557766	-0.121578	0.121578	0.0919182
IFITM2	7.47996e-16	1.91411e-15	0.852636	0.723174	0.669889	-0.578007	-0.229998	0.229998	0.0852636
PAPOLA	2.08339e-13	4.92019e-13	1.12571	0.741549	0.700144	-0.514275	0.170831	0.170831	0.112571
CAP1	3.56802e-190	7.13178e-189	1.60402	0.918424	0.7455	-0.423719	0.681689	0.681689	0.160402
ARL6IP5	0.730295	0.754134	1.00581	0.687698	0.685711	-0.544328	0.00836002	0.00836002	0.100581
CAPG	0.256871	0.288301	0.979871	0.688975	0.682041	-0.55207	-0.029336	0.029336	0.0979871
CBX3	2.22741e-224	5.37145e-223	1.63632	0.927535	0.747188	-0.420457	0.710454	0.710454	0.163632
TRMT112	2.33064e-68	1.62168e-67	1.33687	0.822459	0.718835	-0.476267	0.41886	0.41886	0.133687
APP	0	0	2.09111	1.05074	0.776606	-0.364745	1.06427	1.06427	0.209111
SUMO1	1.05688e-34	4.27691e-34	1.22271	0.776168	0.70548	-0.503322	0.290083	0.290083	0.122271
POLR1D	6.69553e-12	1.49212e-11	0.889575	0.705958	0.66698	-0.584285	-0.168812	0.168812	0.0889575
HMGN2	0.000540241	0.000797674	1.06416	0.708793	0.687427	-0.540721	0.0897099	0.0897099	0.106416
TAF7	2.85347e-88	2.50746e-87	1.37799	0.832668	0.718466	-0.477009	0.462563	0.462563	0.137799
GABARAPL2	2.69079e-13	6.33008e-13	0.880189	0.705336	0.663082	-0.59274	-0.184114	0.184114	0.0880189
CTSZ	3.17088e-82	2.60305e-81	1.37998	0.831336	0.716882	-0.480193	0.464643	0.464643	0.137998
NDUFB8	4.5976e-178	8.59131e-177	0.579866	0.783138	0.618625	-0.692862	-0.786209	0.786209	0.0579866
HDGF	2.21766e-89	1.97204e-88	1.3903	0.833338	0.716367	-0.48123	0.475392	0.475392	0.13903
TMED9	3.13939e-42	1.46117e-41	1.24706	0.778932	0.701774	-0.510922	0.318528	0.318528	0.124706
TMBIM4	1.27475e-31	4.86089e-31	0.816657	0.716565	0.650876	-0.619545	-0.292198	0.292198	0.0816657
CHMP3	2.3181e-08	4.43654e-08	1.09525	0.713815	0.682777	-0.550514	0.131254	0.131254	0.109525
XBP1	0.00152893	0.00217454	0.94462	0.683865	0.664929	-0.588729	-0.0821935	0.0821935	0.094462
MRPL14	1.10818e-28	3.96457e-28	0.825477	0.711881	0.649761	-0.622018	-0.2767	0.2767	0.0825477
DNAJB6	0.00281993	0.00391803	1.05268	0.694763	0.67738	-0.561963	0.0740629	0.0740629	0.105268
PHB	1.31747e-18	3.66201e-18	0.856403	0.704185	0.653625	-0.613465	-0.223638	0.223638	0.0856403
RAB13	1.52381e-11	3.34905e-11	0.888044	0.696262	0.657286	-0.605407	-0.171297	0.171297	0.0888044
UXT	1.1847e-48	6.1894e-48	0.7721	0.724595	0.642027	-0.639295	-0.373141	0.373141	0.07721
TRAM1	3.40628e-48	1.76491e-47	1.27983	0.78573	0.699831	-0.514922	0.355952	0.355952	0.127983
GCC2	0	0	2.38329	1.09787	0.779259	-0.359824	1.25295	1.25295	0.238329
NUDC	5.32114e-08	1.00273e-07	0.910843	0.687941	0.657274	-0.605434	-0.134725	0.134725	0.0910843
ACTR3	1.52982e-105	1.64425e-104	1.41273	0.830834	0.709469	-0.495189	0.498487	0.498487	0.141273
DEK	0	0	1.95924	0.995708	0.751959	-0.411275	0.970294	0.970294	0.195924
AKR1C3	5.51327e-213	1.24719e-211	0.489145	0.797914	0.594104	-0.751212	-1.03166	1.03166	0.0489145
PCBD1	3.40917e-46	1.70441e-45	0.776258	0.717058	0.63684	-0.650997	-0.365391	0.365391	0.0776258
MYO6	4.46682e-305	1.44725e-303	1.8353	0.958762	0.740581	-0.433271	0.876015	0.876015	0.18353
PNRC1	0.896589	0.90743	0.997632	0.663331	0.662546	-0.593908	-0.00342061	0.00342061	0.0997632
YWHAQ	2.41505e-50	1.293e-49	1.27437	0.775183	0.691736	-0.531706	0.349779	0.349779	0.127437
VSIG2	3.00009e-40	1.35277e-39	0.759352	0.718767	0.632282	-0.661361	-0.39716	0.39716	0.0759352
CAPNS1	5.37124e-07	9.61568e-07	1.09202	0.701775	0.672207	-0.573022	0.126997	0.126997	0.109202
HES1	0.000135378	0.000209206	0.922593	0.67814	0.651894	-0.617292	-0.116233	0.116233	0.0922593
GADD45B	2.12369e-24	6.90861e-24	0.80609	0.703453	0.635249	-0.654605	-0.310988	0.310988	0.080609
ATOX1	1.53179e-05	2.52488e-05	0.926681	0.675027	0.650281	-0.620866	-0.109855	0.109855	0.0926681
FKBP1A	2.10702e-05	3.4442e-05	1.0746	0.690879	0.666899	-0.58446	0.103795	0.103795	0.10746
TMEM219	0.122018	0.143608	0.973934	0.663669	0.655019	-0.610391	-0.0381035	0.0381035	0.0973934
ERBB3	2.03428e-101	2.07645e-100	1.45976	0.835117	0.703605	-0.507162	0.545727	0.545727	0.145976
FABP5	3.56451e-176	6.60552e-175	0.500035	0.785161	0.588884	-0.763945	-0.999899	0.999899	0.0500035
RAMP1	0	0	0.326071	0.841579	0.557995	-0.841676	-1.61674	1.61674	0.0326071
TCEA1	5.22918e-256	1.44888e-254	1.70604	0.90941	0.721231	-0.471467	0.770653	0.770653	0.170604
TMEM54	7.78983e-23	2.43628e-22	0.833739	0.690767	0.633343	-0.658941	-0.262332	0.262332	0.0833739
EIF3F	1.21013e-07	2.23902e-07	0.910394	0.672335	0.642212	-0.638878	-0.135437	0.135437	0.0910394
RALBP1	0.126109	0.148197	0.973764	0.658011	0.64938	-0.622866	-0.0383558	0.0383558	0.0973764
NDUFA2	0.229194	0.259266	0.979185	0.656422	0.649591	-0.622397	-0.030347	0.030347	0.0979185
EPS8	2.39918e-293	7.55403e-292	1.8111	0.933444	0.724422	-0.465097	0.856864	0.856864	0.18111
RSRC2	4.44762e-34	1.77763e-33	1.22507	0.743581	0.675275	-0.566452	0.292867	0.292867	0.122507
BLOC1S1	6.5183e-05	0.000103118	0.927406	0.667243	0.643024	-0.637056	-0.108727	0.108727	0.0927406
MDH2	1.46874e-23	4.67798e-23	1.18284	0.726805	0.670631	-0.576409	0.242255	0.242255	0.118284
ADAM9	4.04843e-288	1.2435e-286	1.89777	0.952391	0.727119	-0.459736	0.924302	0.924302	0.189777
MAP2K2	5.9335e-80	4.7468e-79	0.69804	0.719154	0.610575	-0.711759	-0.518619	0.518619	0.069804
RPL22L1	4.31273e-05	6.90366e-05	0.926386	0.663902	0.639465	-0.645062	-0.110315	0.110315	0.0926386
SYF2	1.5946e-58	9.69208e-58	1.30856	0.769221	0.678529	-0.559517	0.387977	0.387977	0.130856
RHEB	0.248829	0.279792	1.02078	0.65537	0.648698	-0.624382	0.0296774	0.0296774	0.102078
SRSF11	7.37908e-33	2.88275e-32	1.21952	0.735291	0.669113	-0.579679	0.286315	0.286315	0.121952
MUCL3	1.25504e-93	1.17098e-92	0.535777	0.761056	0.584405	-0.774959	-0.900294	0.900294	0.0535777
LAMP1	0.131822	0.154504	0.973571	0.651256	0.64265	-0.637894	-0.038642	0.038642	0.0973571
DYNC1H1	4.65144e-109	5.16804e-108	1.46022	0.819169	0.690078	-0.535168	0.546189	0.546189	0.146022
ARF6	0.843396	0.858482	0.996465	0.645855	0.644713	-0.633271	-0.00510941	0.00510941	0.0996465
RNF213	2.69699e-11	5.86713e-11	1.12988	0.699127	0.658945	-0.60177	0.176166	0.176166	0.112988
NT5C	6.65588e-212	1.49724e-210	0.535769	0.759311	0.583062	-0.778278	-0.900318	0.900318	0.0535769
BUD31	9.43315e-11	2.00798e-10	1.11767	0.693394	0.656893	-0.606269	0.160492	0.160492	0.111767
TIMM13	2.6839e-11	5.83992e-11	0.887007	0.668493	0.630725	-0.664916	-0.172983	0.172983	0.0887007
PTPRF	1.71781e-87	1.49706e-86	1.39317	0.795087	0.682893	-0.550268	0.478376	0.478376	0.139317
MRPL51	0.110805	0.131032	1.02842	0.656014	0.646948	-0.628278	0.0404357	0.0404357	0.102842
NBL1	6.28792e-06	1.05895e-05	0.920017	0.660964	0.634531	-0.656237	-0.120267	0.120267	0.0920017
EIF5B	0	0	1.94609	0.956568	0.72405	-0.465838	0.960576	0.960576	0.194609
SARAF	4.02337e-40	1.80728e-39	0.775733	0.693511	0.615745	-0.699595	-0.366368	0.366368	0.0775733
ISG15	0.562061	0.593247	1.01289	0.647312	0.643191	-0.63668	0.0184842	0.0184842	0.101289
ANP32B	9.81842e-267	2.80558e-265	1.76082	0.90534	0.709748	-0.494621	0.816246	0.816246	0.176082
RER1	0.03562	0.04454	0.964397	0.64871	0.637162	-0.650269	-0.0523007	0.0523007	0.0964397
CLDN1	9.58959e-09	1.86862e-08	0.890797	0.663446	0.627221	-0.672954	-0.166832	0.166832	0.0890797
H2AFY	5.05546e-71	3.62176e-70	1.33847	0.770641	0.673201	-0.570891	0.420588	0.420588	0.133847
F11R	3.39882e-68	2.35758e-67	1.35669	0.776508	0.674432	-0.568255	0.440087	0.440087	0.135669
SF3B5	0.339621	0.373723	0.982933	0.64177	0.636293	-0.652237	-0.0248355	0.0248355	0.0982933
PGLS	4.51004e-50	2.40503e-49	0.762716	0.691308	0.609289	-0.714801	-0.390782	0.390782	0.0762716
MGLL	1.55412e-136	2.18775e-135	1.55101	0.838073	0.689206	-0.536994	0.633208	0.633208	0.155101
SNRPD3	0.0674155	0.081778	1.03203	0.650738	0.640639	-0.642416	0.0454898	0.0454898	0.103203
DYNC1I2	9.53573e-102	9.78313e-101	1.41355	0.793616	0.677525	-0.561655	0.499325	0.499325	0.141355
AHR	8.06622e-149	1.23785e-147	1.56712	0.841869	0.689538	-0.536298	0.648116	0.648116	0.156712
C11orf58	1.14017e-105	1.22808e-104	1.43668	0.800179	0.67857	-0.55943	0.522741	0.522741	0.143668
FHL2	0.000142658	0.000220118	0.929545	0.651181	0.628241	-0.67061	-0.105403	0.105403	0.0929545
LAD1	1.99339e-61	1.2624e-60	1.32417	0.760687	0.667574	-0.583	0.405088	0.405088	0.132417
PRR13	3.17966e-33	1.25094e-32	1.2256	0.724905	0.658188	-0.603429	0.293485	0.293485	0.12256
GNB1	1.6463e-101	1.68147e-100	1.41978	0.792365	0.675227	-0.566555	0.505664	0.505664	0.141978
NSA2	8.72399e-57	5.15737e-56	1.30436	0.75208	0.664334	-0.590019	0.383344	0.383344	0.130436
CEBPD	0.00248452	0.0034688	1.0587	0.657602	0.639371	-0.645274	0.0822959	0.0822959	0.10587
COMTD1	0	0	0.424089	0.777893	0.553893	-0.85232	-1.23756	1.23756	0.0424089
UBXN1	0.255046	0.286397	1.02034	0.640267	0.633885	-0.657707	0.0290523	0.0290523	0.102034
TXNDC17	0.02261	0.0288962	1.042	0.648498	0.635428	-0.654199	0.0593547	0.0593547	0.1042
CAPZB	3.35084e-120	4.11692e-119	1.45994	0.798617	0.672818	-0.571711	0.545909	0.545909	0.145994
RAD21	0	0	2.3674	1.02924	0.732	-0.450085	1.2433	1.2433	0.23674
CDV3	2.19915e-66	1.49346e-65	1.33522	0.75639	0.66144	-0.596318	0.417079	0.417079	0.133522
TMPRSS4	1.03143e-88	9.09943e-88	1.42698	0.785931	0.668348	-0.581329	0.512962	0.512962	0.142698
PNKD	6.80614e-62	4.33212e-61	0.736059	0.686415	0.595828	-0.747033	-0.442107	0.442107	0.0736059
RBM25	8.26779e-215	1.88731e-213	1.67994	0.862584	0.688022	-0.539473	0.748408	0.748408	0.167994
AES	7.76508e-256	2.14855e-254	0.434782	0.76889	0.551594	-0.858322	-1.20164	1.20164	0.0434782
IGFBP7	3.00775e-115	3.52713e-114	0.449994	0.762777	0.55301	-0.854622	-1.15202	1.15202	0.0449994
GSTO1	7.31337e-47	3.70239e-46	0.759848	0.678997	0.597465	-0.743073	-0.396218	0.396218	0.0759848
NENF	3.33154e-104	3.51307e-103	0.659252	0.703445	0.583596	-0.776959	-0.601098	0.601098	0.0659252
ERGIC3	0.946473	0.951827	0.998831	0.625386	0.62502	-0.678026	-0.00168777	0.00168777	0.0998831
GDF15	3.25291e-53	1.82475e-52	0.678407	0.698162	0.585899	-0.771275	-0.559778	0.559778	0.0678407
ARHGAP5	8.32053e-89	7.34694e-88	1.40326	0.774213	0.662969	-0.592987	0.48878	0.48878	0.140326
NDUFAB1	3.28087e-30	1.21329e-29	1.22076	0.710165	0.645951	-0.630503	0.287785	0.287785	0.122076
ITGA2	0	0	2.28903	1.00335	0.720842	-0.472245	1.19473	1.19473	0.228903
MTCH1	1.90289e-06	3.30354e-06	0.919691	0.638832	0.61318	-0.705617	-0.120779	0.120779	0.0919691
HIST1H2AC	5.66842e-18	1.5448e-17	1.17757	0.689688	0.637688	-0.649076	0.23581	0.23581	0.117757
NFE2L2	1.43856e-48	7.50981e-48	1.27983	0.726584	0.647152	-0.627824	0.355952	0.355952	0.127983
MORF4L2	4.61878e-11	9.96157e-11	1.12358	0.668666	0.631893	-0.662249	0.168105	0.168105	0.112358
TRA2B	1.68588e-57	1.00972e-56	1.31759	0.7391	0.650024	-0.621435	0.397901	0.397901	0.131759
RTRAF	0.0856559	0.102628	0.970123	0.624929	0.615594	-0.699949	-0.0437607	0.0437607	0.0970123
VIM	1.20352e-212	2.71645e-211	0.27656	0.809276	0.516543	-0.953039	-1.85433	1.85433	0.027656
MPST	0	0	0.423734	0.758665	0.540067	-0.888789	-1.23877	1.23877	0.0423734
CHURC1	1.39529e-05	2.30498e-05	1.07738	0.646865	0.623636	-0.681223	0.107521	0.107521	0.107738
LAMTOR1	2.74286e-67	1.88242e-66	0.723173	0.676344	0.582728	-0.779105	-0.467587	0.467587	0.0723173
DDX24	6.1069e-71	4.36723e-70	1.35559	0.747327	0.64931	-0.623022	0.438922	0.438922	0.135559
CARHSP1	0.0510544	0.0628728	1.03588	0.629708	0.618803	-0.692447	0.0508524	0.0508524	0.103588
CAPZA2	1.47866e-51	8.08252e-51	1.294	0.72604	0.643561	-0.635851	0.371834	0.371834	0.1294
YWHAG	4.53099e-24	1.4605e-23	1.19733	0.690992	0.63405	-0.657332	0.259826	0.259826	0.119733
BAG3	1.23436e-111	1.4009e-110	0.577898	0.712196	0.561885	-0.831653	-0.791114	0.791114	0.0577898
FOXP1	3.49563e-115	4.09686e-114	1.47943	0.784193	0.657129	-0.605752	0.565039	0.565039	0.147943
ECHS1	1.5358e-13	3.64241e-13	0.873352	0.638766	0.598316	-0.741019	-0.195364	0.195364	0.0873352
DDX21	5.89921e-229	1.46662e-227	1.76178	0.864137	0.677313	-0.562105	0.817033	0.817033	0.176178
ONECUT2	0.00752134	0.0100665	1.05819	0.634439	0.616994	-0.696671	0.0816	0.0816	0.105819
H1FX	1.04776e-20	3.0893e-20	0.824393	0.64801	0.591112	-0.758497	-0.278596	0.278596	0.0824393
COMT	1.42339e-26	4.86608e-26	0.817736	0.648712	0.589594	-0.762207	-0.290293	0.290293	0.0817736
HES4	4.68485e-148	7.15115e-147	0.487527	0.732255	0.544624	-0.876668	-1.03644	1.03644	0.0487527
DDR1	2.053e-22	6.34277e-22	1.18775	0.682627	0.628674	-0.669617	0.248234	0.248234	0.118775
UFM1	1.8639e-18	5.15731e-18	1.16525	0.674134	0.626334	-0.674996	0.220635	0.220635	0.116525
CFLAR	0.00893957	0.0118839	1.05157	0.630014	0.614567	-0.702357	0.0725386	0.0725386	0.105157
PLAUR	4.81526e-27	1.66458e-26	1.268	0.710203	0.635149	-0.654833	0.342556	0.342556	0.1268
LINC01133	9.09336e-34	3.61074e-33	0.764839	0.659107	0.581608	-0.781881	-0.386772	0.386772	0.0764839
SMDT1	4.792e-99	4.76543e-98	0.658438	0.684488	0.56759	-0.81708	-0.60288	0.60288	0.0658438
MRPL41	0.000328664	0.000493697	1.06683	0.633712	0.613864	-0.704009	0.0933245	0.0933245	0.106683
PSMA2	9.83873e-56	5.73203e-55	1.32219	0.725829	0.637394	-0.649742	0.40293	0.40293	0.132219
SPP1	0	0	0.139305	0.842871	0.480142	-1.05847	-2.84368	2.84368	0.0139305
RTN3	1.49386e-143	2.2114e-142	1.53787	0.792816	0.654171	-0.612261	0.620938	0.620938	0.153787
C6orf62	7.03452e-31	2.63686e-30	0.80169	0.647487	0.583285	-0.777726	-0.318884	0.318884	0.080169
LAMTOR2	0.477534	0.512486	1.01297	0.61077	0.606861	-0.720563	0.0185887	0.0185887	0.101297
KLF4	1.11793e-58	6.81752e-58	1.38046	0.74254	0.640217	-0.643367	0.465145	0.465145	0.138046
PTBP3	0	0	2.46282	1.00795	0.708609	-0.496938	1.30031	1.30031	0.246282
FKBP2	3.60892e-85	3.05375e-84	0.657752	0.679208	0.562978	-0.828849	-0.604385	0.604385	0.0657752
FAM120A	6.93164e-144	1.0299e-142	1.54366	0.789971	0.650861	-0.619578	0.626351	0.626351	0.154366
HNRNPM	1.49389e-24	4.87558e-24	1.20155	0.678337	0.621443	-0.686306	0.2649	0.2649	0.120155
MYH14	2.09893e-141	3.05309e-140	1.56919	0.795881	0.651536	-0.618083	0.650017	0.650017	0.156919
CXCL1	2.56322e-128	3.3764e-127	0.448488	0.733089	0.530934	-0.913395	-1.15686	1.15686	0.0448488
KMT2A	7.96465e-34	3.16506e-33	1.23516	0.689507	0.623869	-0.680684	0.304697	0.304697	0.123516
SLC9A3R1	6.48443e-142	9.4734e-141	0.594846	0.692432	0.55216	-0.856842	-0.749412	0.749412	0.0594846
AP2S1	0.922013	0.930209	1.00176	0.6016	0.601073	-0.734388	0.00253107	0.00253107	0.100176
HNRNPAB	4.92297e-146	7.40769e-145	1.57289	0.796051	0.651078	-0.619097	0.653419	0.653419	0.157289
SELENOF	6.22041e-11	1.33485e-10	1.12299	0.648204	0.612709	-0.706727	0.16734	0.16734	0.112299
TFPI	0.286702	0.319197	1.0208	0.608312	0.602114	-0.73189	0.0296993	0.0296993	0.10208
MACF1	2.50375e-193	5.09579e-192	1.71208	0.832378	0.659278	-0.60104	0.775746	0.775746	0.171208
SF1	1.28185e-44	6.22575e-44	1.28127	0.702576	0.625459	-0.677013	0.357577	0.357577	0.128127
ANXA3	6.17371e-26	2.07595e-25	1.21635	0.679417	0.618994	-0.692004	0.282557	0.282557	0.121635
COTL1	2.36848e-103	2.46518e-102	0.620838	0.682056	0.55275	-0.855301	-0.687712	0.687712	0.0620838
NDUFA3	0.083183	0.099772	1.03395	0.611139	0.601106	-0.734309	0.048166	0.048166	0.103395
COX20	0.471373	0.506469	0.98693	0.600125	0.596203	-0.746125	-0.0189807	0.0189807	0.098693
PNN	2.68629e-32	1.03793e-31	1.23689	0.685122	0.619514	-0.690792	0.306718	0.306718	0.123689
LAPTM4B	3.54347e-40	1.59456e-39	0.776707	0.642898	0.57112	-0.808133	-0.364557	0.364557	0.0776707
CCDC47	1.12032e-11	2.47389e-11	1.12504	0.64437	0.60856	-0.716527	0.169981	0.169981	0.112504
RBM47	1.77984e-42	8.33414e-42	1.26517	0.693998	0.621271	-0.686706	0.339326	0.339326	0.126517
SNX3	3.25913e-36	1.36111e-35	1.24539	0.687163	0.619463	-0.690909	0.316598	0.316598	0.124539
NCOA7	8.083e-50	4.29668e-49	1.35063	0.721906	0.6282	-0.670704	0.433634	0.433634	0.135063
FAM162A	2.8776e-77	2.2267e-76	1.39407	0.735742	0.631752	-0.662569	0.479307	0.479307	0.139407
ANKRD11	0	0	1.98225	0.893771	0.672328	-0.572762	0.987135	0.987135	0.198225
ARPC1A	5.46058e-123	6.87294e-122	1.5104	0.770155	0.640027	-0.643795	0.594933	0.594933	0.15104
KCNK1	1.30202e-184	2.50766e-183	1.68325	0.818684	0.652527	-0.615891	0.751247	0.751247	0.168325
ZKSCAN1	1.78474e-127	2.33867e-126	1.52589	0.774538	0.641067	-0.641452	0.609647	0.609647	0.152589
NPDC1	4.6612e-14	1.12595e-13	1.14976	0.650986	0.608589	-0.716459	0.201334	0.201334	0.114976
SDCBP2	1.62587e-09	3.28576e-09	0.884303	0.615431	0.579829	-0.786301	-0.177387	0.177387	0.0884303
CYC1	4.60675e-06	7.82187e-06	0.916961	0.608695	0.583422	-0.777389	-0.125068	0.125068	0.0916961
BIRC3	1.00602e-74	7.52657e-74	1.46609	0.750476	0.631181	-0.663874	0.551977	0.551977	0.146609
COA4	5.54804e-48	2.8628e-47	0.755335	0.639961	0.561672	-0.832199	-0.404811	0.404811	0.0755335
PPIG	4.86295e-203	1.04702e-201	1.65624	0.80339	0.644228	-0.634356	0.727912	0.727912	0.165624
RSL24D1	6.80574e-08	1.27531e-07	1.10369	0.62774	0.598253	-0.741172	0.142331	0.142331	0.110369
ATRX	3.55501e-241	9.28648e-240	1.77669	0.832695	0.650685	-0.619968	0.829194	0.829194	0.177669
DAZAP2	0.0563012	0.068958	0.965141	0.59408	0.583726	-0.776638	-0.0511884	0.0511884	0.0965141
OSTC	7.64253e-15	1.89652e-14	1.15007	0.643941	0.601927	-0.73234	0.201726	0.201726	0.115007
STAU1	2.18762e-180	4.13016e-179	1.60049	0.785564	0.638195	-0.647931	0.678511	0.678511	0.160049
ATRAID	3.80048e-14	9.20141e-14	0.870136	0.6112	0.571514	-0.80714	-0.200686	0.200686	0.0870136
SSU72	1.58716e-13	3.76244e-13	1.13837	0.637426	0.598685	-0.74013	0.18697	0.18697	0.113837
MRPL54	2.22089e-97	2.16464e-96	0.661814	0.657681	0.546471	-0.871783	-0.595503	0.595503	0.0661814
MLPH	2.13804e-11	4.67651e-11	1.13372	0.635571	0.598089	-0.741568	0.181063	0.181063	0.113372
SMS	0.000157224	0.000241879	1.07082	0.611092	0.590885	-0.759051	0.0987133	0.0987133	0.107082
FLNA	3.27101e-38	1.41704e-37	0.739037	0.638107	0.554846	-0.849842	-0.436281	0.436281	0.0739037
LIMA1	4.35156e-86	3.72768e-85	1.42975	0.731227	0.621332	-0.686565	0.515761	0.515761	0.142975
SLC3A2	0.151558	0.175263	1.03107	0.59355	0.584608	-0.774459	0.0441373	0.0441373	0.103107
ENSA	6.10042e-07	1.08852e-06	1.09203	0.615911	0.58996	-0.761312	0.127007	0.127007	0.109203
TECR	0.29496	0.327845	1.01924	0.588349	0.582794	-0.778941	0.0274996	0.0274996	0.101924
BHLHE40	2.16406e-281	6.46899e-280	1.95383	0.864419	0.653419	-0.613919	0.966307	0.966307	0.195383
KRTCAP3	1.18207e-145	1.77337e-144	0.583701	0.670973	0.53131	-0.912375	-0.7767	0.7767	0.0583701
LIPH	8.21446e-27	2.8241e-26	1.22205	0.660552	0.60054	-0.735669	0.289304	0.289304	0.122205
MTPN	1.17281e-245	3.12459e-244	1.74448	0.813592	0.639986	-0.643888	0.802796	0.802796	0.174448
MAFF	1.10021e-09	2.23717e-09	0.880708	0.602796	0.566841	-0.818984	-0.183264	0.183264	0.0880708
SVIP	1.75105e-71	1.26302e-70	1.39198	0.71495	0.614286	-0.703018	0.477134	0.477134	0.139198
LAMC2	0	0	2.28498	0.932798	0.670513	-0.576662	1.19218	1.19218	0.228498
MVP	1.84822e-47	9.44708e-47	1.30112	0.685821	0.60646	-0.721515	0.379752	0.379752	0.130112
UBE2H	2.83715e-83	2.35021e-82	1.41457	0.721238	0.615551	-0.700051	0.500361	0.500361	0.141457
CD82	1.24605e-43	5.95257e-43	1.29854	0.683362	0.604807	-0.725452	0.376892	0.376892	0.129854
NDFIP1	7.03197e-20	2.02376e-19	1.17364	0.641046	0.593624	-0.752379	0.230995	0.230995	0.117364
PLS1	5.61345e-27	1.93951e-26	1.21537	0.654939	0.596909	-0.744417	0.2814	0.2814	0.121537
EIF3J	6.06185e-17	1.60267e-16	1.16458	0.637355	0.592317	-0.755557	0.219815	0.219815	0.116458
CCT4	9.57876e-07	1.69203e-06	1.09362	0.610486	0.584355	-0.775084	0.129115	0.129115	0.109362
HP1BP3	1.38892e-122	1.7427e-121	1.49898	0.741545	0.618122	-0.694037	0.583978	0.583978	0.149898
ADI1	3.58455e-79	2.84948e-78	0.685824	0.640258	0.53968	-0.889823	-0.54409	0.54409	0.0685824
KHDRBS1	1.64096e-95	1.56746e-94	1.4275	0.719908	0.612111	-0.708134	0.513486	0.513486	0.14275
ZNF207	2.3561e-103	2.45357e-102	1.46562	0.730139	0.614157	-0.703321	0.551514	0.551514	0.146562
LAMP2	4.88475e-09	9.65226e-09	0.893362	0.594405	0.562712	-0.829532	-0.162684	0.162684	0.0893362
SELENOM	1.78733e-22	5.52792e-22	0.813588	0.610465	0.553566	-0.853172	-0.297629	0.297629	0.0813588
RAB10	6.72204e-45	3.28706e-44	1.27835	0.671939	0.598785	-0.739889	0.354277	0.354277	0.127835
KCNQ1OT1	2.44855e-96	2.3636e-95	1.58028	0.761749	0.621891	-0.685266	0.660177	0.660177	0.158028
YY1	1.68313e-81	1.37052e-80	1.38878	0.706353	0.607483	-0.719084	0.473819	0.473819	0.138878
SERTAD1	8.97316e-76	6.79174e-75	0.649282	0.646994	0.533537	-0.90634	-0.623084	0.623084	0.0649282
HLA-F	5.81468e-98	5.73137e-97	0.632519	0.650787	0.531211	-0.912644	-0.66082	0.66082	0.0632519
MACC1	1.56356e-59	9.65531e-59	1.37371	0.701297	0.605903	-0.72284	0.458082	0.458082	0.137371
EIF5A	3.93448e-06	6.70478e-06	1.09353	0.607228	0.581259	-0.782748	0.128997	0.128997	0.109353
RPN1	3.73253e-58	2.25501e-57	1.33042	0.685247	0.600153	-0.736597	0.41188	0.41188	0.133042
ZC3H15	2.1368e-193	4.35336e-192	1.64431	0.775145	0.623277	-0.682055	0.717481	0.717481	0.164431
HADHA	0.0611196	0.0745277	0.966539	0.576605	0.566958	-0.818686	-0.0491003	0.0491003	0.0966539
PDAP1	4.5326e-110	5.0838e-109	1.46433	0.725322	0.610324	-0.712354	0.550244	0.550244	0.146433
MMP24OS	3.99897e-61	2.52138e-60	0.719727	0.627545	0.539602	-0.890032	-0.474478	0.474478	0.0719727
TES	6.47035e-97	6.28513e-96	1.45951	0.723396	0.609518	-0.714258	0.545487	0.545487	0.145951
SRSF9	6.55176e-28	2.30938e-27	1.22808	0.650816	0.590381	-0.760283	0.296403	0.296403	0.122808
NDUFA5	0.295305	0.328193	0.981065	0.571955	0.56654	-0.81975	-0.0275793	0.0275793	0.0981065
LUC7L3	6.203e-64	4.05618e-63	1.37908	0.697675	0.601786	-0.732677	0.463704	0.463704	0.137908
SNRPB2	1.88393e-27	6.57592e-27	0.812855	0.605309	0.548669	-0.865993	-0.298929	0.298929	0.0812855
EMP2	1.08169e-23	3.45013e-23	1.2115	0.643326	0.587172	-0.768146	0.276791	0.276791	0.12115
TUFM	5.54144e-10	1.13995e-09	0.889101	0.588074	0.555465	-0.848231	-0.169581	0.169581	0.0889101
OCIAD1	3.60243e-42	1.67474e-41	1.2737	0.662623	0.591428	-0.757727	0.34903	0.34903	0.12737
RNH1	4.2692e-13	9.97323e-13	0.866901	0.591937	0.552544	-0.855839	-0.206061	0.206061	0.0866901
RPS4Y1	1.69378e-29	6.17394e-29	1.32955	0.679213	0.595036	-0.748951	0.410935	0.410935	0.132955
MT2A	2.06841e-87	1.79949e-86	0.435218	0.693368	0.497566	-1.00704	-1.20019	1.20019	0.0435218
POLR2J	0.702764	0.728475	1.00697	0.567996	0.566031	-0.821048	0.0100171	0.0100171	0.100697
EMP1	1.48465e-21	4.4807e-21	1.22963	0.646691	0.586308	-0.77027	0.298222	0.298222	0.122963
RPS19BP1	3.16298e-127	4.12317e-126	0.612268	0.647072	0.521626	-0.938913	-0.707764	0.707764	0.0612268
RAB1A	4.07868e-31	1.53748e-30	1.23129	0.647169	0.586386	-0.770078	0.300166	0.300166	0.123129
ACTN1	4.38242e-187	8.59708e-186	1.70952	0.784173	0.62144	-0.686314	0.773593	0.773593	0.170952
PSMB5	0.143665	0.167437	0.972989	0.569821	0.562125	-0.831037	-0.0395051	0.0395051	0.0972989
CLTC	3.93759e-54	2.24011e-53	1.32266	0.675674	0.593259	-0.753266	0.403441	0.403441	0.132266
ADD3	2.53298e-157	4.12672e-156	1.60366	0.755546	0.613342	-0.705237	0.681367	0.681367	0.160366
ZBTB7A	1.16308e-201	2.49082e-200	1.70496	0.781234	0.619723	-0.690305	0.769738	0.769738	0.170496
PSMA4	2.21324e-44	1.07183e-43	1.28373	0.662106	0.588936	-0.763817	0.360343	0.360343	0.128373
ARL4A	1.76589e-07	3.24222e-07	0.89691	0.582672	0.552638	-0.855593	-0.156965	0.156965	0.089691
HSPA9	3.92731e-130	5.26999e-129	1.53772	0.73669	0.607884	-0.718133	0.620795	0.620795	0.153772
TIMP2	7.30499e-12	1.62506e-11	1.15075	0.616765	0.576366	-0.794943	0.202577	0.202577	0.115075
NDUFS7	6.02842e-22	1.83985e-21	0.827384	0.595259	0.543883	-0.878631	-0.273371	0.273371	0.0827384
PSMA3	4.5058e-44	2.16848e-43	1.28417	0.659555	0.586579	-0.769602	0.360837	0.360837	0.128417
MANF	2.79073e-19	7.89915e-19	0.831618	0.593049	0.543119	-0.88066	-0.266007	0.266007	0.0831618
GPI	2.36712e-43	1.12466e-42	1.29303	0.659709	0.584955	-0.773602	0.370758	0.370758	0.129303
SQLE	2.4315e-12	5.5191e-12	1.16052	0.615216	0.572667	-0.804232	0.214777	0.214777	0.116052
CCT6A	2.18288e-100	2.20572e-99	1.45455	0.705491	0.595256	-0.748417	0.540578	0.540578	0.145455
TTC3	4.85437e-89	4.29769e-88	1.43642	0.69985	0.593534	-0.752597	0.522473	0.522473	0.143642
IRF2BP2	2.90239e-133	4.00159e-132	1.57366	0.737704	0.603242	-0.729192	0.654128	0.654128	0.157366
FAT1	6.23227e-54	3.53256e-53	1.33765	0.670246	0.585654	-0.771881	0.419701	0.419701	0.133765
KMT2E	1.1027e-305	3.58431e-304	1.91703	0.820855	0.624522	-0.679176	0.938875	0.938875	0.191703
TM9SF2	7.10198e-10	1.45621e-09	1.12263	0.599984	0.567214	-0.818036	0.166886	0.166886	0.112263
NUFIP2	6.93984e-118	8.29807e-117	1.51191	0.720132	0.598218	-0.741256	0.596374	0.596374	0.151191
MACROD2	2.39778e-174	4.39075e-173	0.443902	0.678679	0.489971	-1.02923	-1.17169	1.17169	0.0443902
HMGN3	0.755991	0.778028	0.99346	0.556635	0.554814	-0.849923	-0.00946682	0.00946682	0.099346
TJP1	1.28397e-10	2.71813e-10	1.12761	0.601201	0.567182	-0.818117	0.173271	0.173271	0.112761
RSL1D1	2.19349e-149	3.37905e-148	1.58271	0.738555	0.602597	-0.730735	0.662395	0.662395	0.158271
PSMB4	5.33527e-21	1.58637e-20	1.19531	0.62371	0.572753	-0.804015	0.257387	0.257387	0.119531
PSMD4	7.38661e-26	2.48048e-25	1.21439	0.629668	0.574087	-0.800659	0.280229	0.280229	0.121439
ANKRD12	3.09246e-19	8.74211e-19	1.18415	0.619437	0.571272	-0.80775	0.243847	0.243847	0.118415
TMED3	6.55289e-15	1.63075e-14	0.859285	0.581092	0.540208	-0.888413	-0.218792	0.218792	0.0859285
FAM177A1	0.208401	0.236972	0.97638	0.558312	0.551718	-0.857997	-0.0344846	0.0344846	0.097638
SLC4A4	5.56644e-199	1.18077e-197	0.28912	0.721002	0.464728	-1.10554	-1.79026	1.79026	0.028912
AP2B1	8.18474e-20	2.34946e-19	1.1773	0.616139	0.569743	-0.811616	0.235487	0.235487	0.11773
MUC3A	1.18114e-45	5.85266e-45	0.699631	0.613423	0.521295	-0.939827	-0.515334	0.515334	0.0699631
CTSC	2.75101e-13	6.46796e-13	1.15853	0.609577	0.56787	-0.816367	0.212296	0.212296	0.115853
SSB	1.20119e-77	9.34527e-77	1.39064	0.681428	0.585718	-0.771721	0.475751	0.475751	0.139064
CXCL3	6.34111e-20	1.82676e-19	0.776754	0.595404	0.528943	-0.918816	-0.36447	0.36447	0.0776754
HACD3	1.17694e-110	1.32493e-109	0.609935	0.632449	0.5091	-0.973978	-0.713271	0.713271	0.0609935
TSTA3	1.19002e-265	3.37642e-264	1.91532	0.813991	0.61949	-0.690847	0.937583	0.937583	0.191532
C19orf70	0	0	0.318341	0.709143	0.467444	-1.09713	-1.65136	1.65136	0.0318341
PPP4C	7.2017e-13	1.66822e-12	1.14224	0.601851	0.564377	-0.82527	0.191871	0.191871	0.114224
NECTIN2	0.000806239	0.00117474	0.930533	0.564041	0.54445	-0.87713	-0.103871	0.103871	0.0930533
TST	1.00784e-206	2.21263e-205	0.499738	0.658176	0.493545	-1.01875	-1.00076	1.00076	0.0499738
AL365226.2	0.209164	0.237763	0.97199	0.555246	0.54747	-0.869149	-0.0409861	0.0409861	0.097199
ETNK1	1.72933e-27	6.04049e-27	1.2253	0.627966	0.570233	-0.810377	0.293134	0.293134	0.12253
NDUFA6	1.38214e-25	4.6105e-25	0.814121	0.585448	0.531036	-0.913118	-0.296684	0.296684	0.0814121
XRCC6	5.81171e-55	3.3461e-54	1.32908	0.659986	0.578279	-0.790163	0.410433	0.410433	0.132908
TIMM8B	5.51727e-60	3.43342e-59	0.718108	0.60488	0.519624	-0.94446	-0.477728	0.477728	0.0718108
RAD23A	4.88423e-52	2.6888e-51	1.30612	0.652187	0.575759	-0.796463	0.385288	0.385288	0.130612
EIF3M	1.0431e-85	8.8825e-85	1.41525	0.684505	0.584084	-0.775751	0.501053	0.501053	0.141525
POLR2I	1.54918e-20	4.54638e-20	1.19093	0.615496	0.566157	-0.820725	0.252087	0.252087	0.119093
RAB7A	1.84563e-87	1.60706e-86	1.42541	0.686466	0.584028	-0.775891	0.511382	0.511382	0.142541
PSME2	3.09645e-05	4.99691e-05	1.0861	0.579287	0.556326	-0.845997	0.119155	0.119155	0.10861
YME1L1	1.60695e-08	3.09584e-08	1.11305	0.58862	0.558728	-0.839782	0.154512	0.154512	0.111305
ACP1	3.85672e-10	7.98698e-10	1.12088	0.591032	0.559163	-0.838659	0.164627	0.164627	0.112088
FAM3C	7.85316e-100	7.88771e-99	1.49151	0.703984	0.587989	-0.76614	0.576771	0.576771	0.149151
CKB	9.74538e-27	3.34242e-26	0.793538	0.586805	0.526228	-0.926239	-0.333628	0.333628	0.0793538
PRDX4	1.32748e-12	3.04481e-12	0.867395	0.571972	0.534049	-0.904957	-0.205239	0.205239	0.0867395
CMTM6	7.4681e-40	3.33598e-39	1.28505	0.643364	0.572008	-0.805892	0.361825	0.361825	0.128505
TYMP	9.6174e-17	2.52542e-16	0.821927	0.580643	0.528944	-0.918813	-0.282918	0.282918	0.0821927
MRFAP1	1.4601e-27	5.10897e-27	1.23198	0.626119	0.567171	-0.818145	0.300974	0.300974	0.123198
SMIM26	0.127604	0.149848	0.970916	0.551268	0.543251	-0.880308	-0.0425811	0.0425811	0.0970916
TMEM208	5.31305e-36	2.20833e-35	0.775638	0.589121	0.523032	-0.935028	-0.366545	0.366545	0.0775638
MSLN	2.42474e-140	3.49162e-139	1.66695	0.747322	0.597819	-0.74222	0.737212	0.737212	0.166695
PLA2G16	6.52466e-07	1.16267e-06	0.889794	0.565602	0.534435	-0.903913	-0.168457	0.168457	0.0889794
YIPF3	2.05171e-37	8.77284e-37	1.26534	0.63496	0.568384	-0.815062	0.33953	0.33953	0.126534
ROCK1	3.0231e-85	2.56129e-84	1.42197	0.681178	0.580108	-0.785607	0.507888	0.507888	0.142197
EPHA2	0.00775867	0.0103731	0.943229	0.55473	0.538983	-0.891687	-0.0843204	0.0843204	0.0943229
SPAG9	3.34104e-32	1.28893e-31	1.25388	0.630196	0.566395	-0.820119	0.326402	0.326402	0.125388
PNISR	8.57745e-208	1.89971e-206	1.79613	0.775995	0.604016	-0.727342	0.844889	0.844889	0.179613
HNRNPR	8.02696e-71	5.73419e-70	1.37622	0.666657	0.575535	-0.797026	0.460709	0.460709	0.137622
GFPT1	2.30532e-66	1.5645e-65	1.37672	0.666612	0.575408	-0.797343	0.461231	0.461231	0.137672
ECI1	1.63328e-100	1.6537e-99	0.641852	0.615396	0.505194	-0.98509	-0.639687	0.639687	0.0641852
PDXK	9.20525e-31	3.44156e-30	0.788814	0.582912	0.521361	-0.939647	-0.342242	0.342242	0.0788814
SLC3A1	0	0	0.287373	0.706999	0.455084	-1.13579	-1.799	1.799	0.0287373
CXADR	7.99075e-56	4.66081e-55	1.331	0.651598	0.570576	-0.80951	0.412512	0.412512	0.1331
DDX18	1.88355e-155	3.02452e-154	1.59508	0.72455	0.589395	-0.762694	0.673631	0.673631	0.159508
GDI2	0.00012303	0.00019074	1.07498	0.568584	0.548755	-0.865767	0.104311	0.104311	0.107498
TM4SF5	0	0	0.337171	0.690972	0.461973	-1.11412	-1.56845	1.56845	0.0337171
IMPA2	0	0	0.254277	0.71553	0.448735	-1.15606	-1.97553	1.97553	0.0254277
HNMT	4.10263e-128	5.39003e-127	0.600006	0.621902	0.497523	-1.00717	-0.73695	0.73695	0.0600006
HNRNPD	1.26798e-125	1.62755e-124	1.54196	0.708506	0.583994	-0.775975	0.624769	0.624769	0.154196
ELF1	4.15235e-125	5.3129e-124	1.53147	0.70567	0.583225	-0.777875	0.614913	0.614913	0.153147
SNRPF	6.36463e-11	1.36493e-10	0.872541	0.563876	0.527941	-0.921553	-0.196705	0.196705	0.0872541
SNHG29	2.90917e-143	4.30018e-142	1.94142	0.802581	0.607989	-0.717883	0.957111	0.957111	0.194142
UQCRFS1	3.16005e-17	8.43239e-17	0.846544	0.568694	0.525059	-0.92945	-0.240344	0.240344	0.0846544
LSM4	0.0113722	0.0149771	1.04927	0.557796	0.5447	-0.876467	0.0693868	0.0693868	0.104927
CDC42EP1	1.36104e-172	2.45648e-171	0.521895	0.639418	0.486563	-1.0393	-0.938169	0.938169	0.0521895
PRPF40A	2.34964e-232	5.94453e-231	1.75188	0.75913	0.596226	-0.746068	0.808902	0.808902	0.175188
CYTOR	8.42321e-67	5.74746e-66	0.63796	0.611712	0.500979	-0.997177	-0.648461	0.648461	0.063796
TMOD3	0	1.26672e-307	1.9522	0.803722	0.60771	-0.718545	0.965103	0.965103	0.19522
FKBP8	0.0550582	0.0675385	1.03656	0.552534	0.542791	-0.881533	0.0518007	0.0518007	0.103656
PSMB2	5.65926e-40	2.53418e-39	1.27742	0.631241	0.562697	-0.829569	0.353229	0.353229	0.127742
CLDN10	0.0008055	0.0011738	0.910016	0.555086	0.530112	-0.915632	-0.136036	0.136036	0.0910016
ATP5F1A	0.173657	0.199362	1.02704	0.548444	0.541225	-0.885701	0.0384928	0.0384928	0.102704
LMAN1	6.73907e-24	2.16288e-23	1.20273	0.607505	0.556305	-0.846052	0.266312	0.266312	0.120273
CLK1	1.07729e-06	1.8978e-06	0.904634	0.555654	0.529159	-0.918228	-0.144594	0.144594	0.0904634
CCL20	1.24122e-30	4.62848e-30	1.39062	0.663795	0.570566	-0.809534	0.475726	0.475726	0.139062
WASF2	2.24138e-200	4.77464e-199	1.71676	0.747483	0.591442	-0.757692	0.779691	0.779691	0.171676
CDKN1A	2.58435e-26	8.76636e-26	0.779445	0.578367	0.514586	-0.958517	-0.359481	0.359481	0.0779445
SPTAN1	2.77341e-71	1.994e-70	1.39015	0.661976	0.569082	-0.81329	0.475242	0.475242	0.139015
MINOS1	6.9783e-85	5.87265e-84	0.623206	0.611357	0.496179	-1.01107	-0.682219	0.682219	0.0623206
ELOC	7.29183e-09	1.42766e-08	1.1184	0.577083	0.546536	-0.871613	0.161442	0.161442	0.11184
SULT1C2	5.20253e-18	1.41899e-17	0.811817	0.570703	0.517004	-0.951752	-0.300774	0.300774	0.0811817
MISP	3.46032e-07	6.25774e-07	0.899693	0.553723	0.525952	-0.926998	-0.152495	0.152495	0.0899693
C1orf43	5.52158e-36	2.29358e-35	1.26048	0.622224	0.557931	-0.841842	0.333977	0.333977	0.126048
CCT5	1.11078e-94	1.04955e-93	1.45975	0.679403	0.572413	-0.804873	0.545725	0.545725	0.145975
EIF3I	2.0372e-11	4.46128e-11	1.13386	0.581305	0.546992	-0.870407	0.181238	0.181238	0.113386
VASP	0	0	2.05248	0.817495	0.607895	-0.718107	1.03737	1.03737	0.205248
SLC2A1	3.30907e-262	9.28389e-261	2.09864	0.826178	0.609925	-0.713297	1.06945	1.06945	0.209864
UBE2L3	4.82402e-11	1.03975e-10	1.13082	0.579253	0.545748	-0.873692	0.177364	0.177364	0.113082
PDCD6	3.24086e-38	1.40458e-37	1.26608	0.622103	0.556732	-0.844946	0.34037	0.34037	0.126608
MSMO1	3.13053e-18	8.60745e-18	0.817837	0.567581	0.515884	-0.954881	-0.290115	0.290115	0.0817837
CHP1	1.39844e-11	3.07687e-11	0.874368	0.556596	0.521632	-0.938895	-0.193688	0.193688	0.0874368
GSTM3	0.000355318	0.000532221	0.930652	0.546142	0.527205	-0.923565	-0.103686	0.103686	0.0930652
SELENOP	5.3865e-167	9.33598e-166	0.51822	0.63264	0.480243	-1.05816	-0.948365	0.948365	0.051822
HM13	0.00446434	0.00609486	1.05662	0.552766	0.537956	-0.894439	0.079453	0.079453	0.105662
CSNK2B	3.69658e-67	2.53437e-66	1.37474	0.652246	0.563347	-0.827904	0.459164	0.459164	0.137474
C4orf48	4.61442e-132	6.29718e-131	1.77868	0.755106	0.589819	-0.761656	0.830804	0.830804	0.177868
PLXNB2	1.32074e-38	5.7551e-38	0.757504	0.577695	0.50765	-0.978093	-0.400674	0.400674	0.0757504
PSMC5	2.15838e-18	5.95981e-18	0.842525	0.560811	0.516654	-0.952729	-0.247208	0.247208	0.0842525
ETS2	1.8048e-09	3.63711e-09	1.13516	0.577454	0.543077	-0.880772	0.182893	0.182893	0.113516
SUMF2	1.47609e-67	1.01443e-66	0.694104	0.588304	0.498323	-1.00485	-0.526776	0.526776	0.0694104
ITGA3	9.4906e-282	2.84124e-280	2.00355	0.797399	0.597695	-0.742519	1.00256	1.00256	0.200355
NAA38	3.07583e-63	1.99185e-62	0.696946	0.584176	0.495657	-1.01259	-0.520882	0.520882	0.0696946
GADD45A	1.52726e-58	9.29123e-58	0.678196	0.586713	0.492309	-1.02236	-0.560226	0.560226	0.0678196
PAK2	1.08507e-218	2.52571e-217	1.73931	0.735595	0.579259	-0.787721	0.798513	0.798513	0.173931
TPR	0	0	2.06942	0.805165	0.597121	-0.743906	1.04923	1.04923	0.206942
ARPP19	0.0223781	0.028607	1.04634	0.540533	0.528565	-0.919848	0.0653456	0.0653456	0.104634
BPTF	5.22064e-37	2.2167e-36	1.27401	0.613175	0.547235	-0.869768	0.349374	0.349374	0.127401
APOL1	1.39862e-158	2.30291e-157	1.82544	0.75396	0.583494	-0.777211	0.868245	0.868245	0.182544
SIVA1	2.37104e-25	7.87526e-25	0.80799	0.55903	0.50536	-0.984617	-0.307591	0.307591	0.080799
ADRM1	4.87026e-15	1.21714e-14	1.16401	0.578529	0.537773	-0.894932	0.219098	0.219098	0.116401
NONO	9.41514e-25	3.08635e-24	1.20899	0.592395	0.541193	-0.885784	0.273802	0.273802	0.120899
PDLIM5	1.5333e-52	8.51323e-52	1.34018	0.631311	0.551187	-0.859387	0.422429	0.422429	0.134018
KPNB1	1.26234e-138	1.79843e-137	1.58008	0.695253	0.567631	-0.816974	0.66	0.66	0.158008
GNAI2	1.43306e-25	4.77877e-25	1.22585	0.596096	0.541183	-0.885812	0.293785	0.293785	0.122585
RRAS	1.33828e-94	1.26391e-93	1.47223	0.665967	0.55916	-0.838668	0.558002	0.558002	0.147223
LRPAP1	0.915781	0.924731	0.997884	0.521672	0.52112	-0.940312	-0.00305596	0.00305596	0.0997884
ACADVL	1.46944e-40	6.66474e-40	0.731942	0.570978	0.49445	-1.0161	-0.450199	0.450199	0.0731942
CES2	3.11069e-85	2.63438e-84	0.597506	0.599723	0.479029	-1.06181	-0.742976	0.742976	0.0597506
TRIM54	3.29383e-71	2.36647e-70	0.652434	0.585957	0.484127	-1.04654	-0.616095	0.616095	0.0652434
ACBD3	3.77571e-93	3.5033e-92	1.4504	0.657085	0.55506	-0.849284	0.536453	0.536453	0.14504
EIF2S3	6.02909e-75	4.52756e-74	1.40828	0.645675	0.552079	-0.857053	0.493935	0.493935	0.140828
SUN1	2.29563e-147	3.48297e-146	1.63407	0.702842	0.566479	-0.819906	0.708472	0.708472	0.163407
SHROOM3	1.72215e-123	2.17575e-122	1.56746	0.686046	0.561862	-0.831713	0.648433	0.648433	0.156746
UQCRC1	0.0120805	0.0158734	0.951907	0.5269	0.51423	-0.959515	-0.0711077	0.0711077	0.0951907
EIF3D	2.23944e-06	3.87242e-06	0.910112	0.534208	0.510198	-0.97087	-0.135883	0.135883	0.0910112
MT-ATP8	1.71651e-48	8.94689e-48	1.38201	0.636932	0.548902	-0.865381	0.466773	0.466773	0.138201
PRSS8	5.02953e-13	1.17221e-12	1.16365	0.57243	0.532177	-0.910021	0.218659	0.218659	0.116365
MAP3K13	5.09294e-21	1.51521e-20	1.1899	0.58049	0.534168	-0.904634	0.250844	0.250844	0.11899
DAP	8.72806e-10	1.78307e-09	0.884823	0.537519	0.506564	-0.981184	-0.176539	0.176539	0.0884823
JAK1	2.54148e-37	1.08532e-36	1.27227	0.604395	0.539723	-0.889708	0.347407	0.347407	0.127227
GABARAP	5.80339e-27	2.00444e-26	1.28454	0.60696	0.539735	-0.889678	0.361257	0.361257	0.128454
CFTR	5.35173e-127	6.96279e-126	0.372797	0.648565	0.445173	-1.16756	-1.42354	1.42354	0.0372797
FAM133B	2.27384e-39	1.00765e-38	1.28583	0.606837	0.539389	-0.890603	0.362702	0.362702	0.128583
PON2	1.27729e-97	1.25407e-96	1.49491	0.664004	0.554089	-0.851811	0.580062	0.580062	0.149491
DIAPH1	2.00423e-145	3.00007e-144	1.61251	0.693345	0.561662	-0.832226	0.689304	0.689304	0.161251
CDC37	2.31934e-79	1.85105e-78	1.43875	0.649058	0.550091	-0.862257	0.524819	0.524819	0.143875
PRKAR1A	3.77755e-25	1.24952e-24	1.21515	0.58518	0.533375	-0.906779	0.281134	0.281134	0.121515
BCL2L1	2.61161e-55	1.51057e-54	1.35791	0.626551	0.543978	-0.878379	0.441393	0.441393	0.135791
PIGR	9.55442e-29	3.42303e-28	1.39567	0.636442	0.546227	-0.872429	0.480955	0.480955	0.139567
TINAGL1	1.77951e-51	9.71379e-51	1.3873	0.63399	0.545492	-0.87437	0.47228	0.47228	0.13873
PPM1G	0.393458	0.428296	0.983685	0.517433	0.513212	-0.962374	-0.0237312	0.0237312	0.0983685
JMJD1C	1.8461e-189	3.67902e-188	1.77016	0.727969	0.569606	-0.811964	0.823882	0.823882	0.177016
SERINC1	9.99479e-76	7.55647e-75	1.42419	0.643648	0.547793	-0.868298	0.510144	0.510144	0.142419
SRSF10	1.33442e-52	7.41312e-52	1.32877	0.617214	0.540857	-0.88668	0.410089	0.410089	0.132877
CBR1	3.15148e-158	5.1806e-157	0.521181	0.608193	0.462585	-1.11221	-0.940143	0.940143	0.0521181
SEC31A	9.23146e-254	2.53335e-252	1.8635	0.746093	0.573231	-0.802812	0.898017	0.898017	0.18635
CCT8	2.01282e-92	1.85051e-91	1.46307	0.651441	0.548349	-0.866834	0.548996	0.548996	0.146307
IL18	0.000977035	0.00141341	0.931487	0.523845	0.5059	-0.983075	-0.102392	0.102392	0.0931487
RSRP1	1.30654e-14	3.2156e-14	1.16784	0.56673	0.526005	-0.926851	0.22384	0.22384	0.116784
SDF4	0.241517	0.272148	0.977003	0.515308	0.509383	-0.973179	-0.0335651	0.0335651	0.0977003
HLA-DPB1	0	0	0.206223	0.689834	0.416045	-1.26519	-2.27772	2.27772	0.0206223
MT1F	0	0	0.163562	0.702897	0.408931	-1.29007	-2.61209	2.61209	0.0163562
PLAC8	5.52177e-46	2.75102e-45	1.36824	0.624326	0.540312	-0.888135	0.452317	0.452317	0.136824
AHCYL1	4.27584e-37	1.82093e-36	0.759998	0.55421	0.487704	-1.03592	-0.395933	0.395933	0.0759998
ZNF593	1.70482e-96	1.65043e-95	0.632128	0.580425	0.473664	-1.07807	-0.661711	0.661711	0.0632128
OCLN	1.5821e-40	7.17087e-40	0.749097	0.556057	0.486298	-1.04009	-0.416776	0.416776	0.0749097
MGAT4B	1.02568e-38	4.47813e-38	1.28211	0.599407	0.533461	-0.906546	0.358524	0.358524	0.128211
RSF1	3.01972e-165	5.16257e-164	1.63613	0.69159	0.557144	-0.843878	0.710285	0.710285	0.163613
H2AFV	0.209101	0.237715	1.02484	0.518602	0.512316	-0.964893	0.0354003	0.0354003	0.102484
ADAM10	8.81056e-90	7.87657e-89	1.45949	0.647335	0.545434	-0.874522	0.545466	0.545466	0.145949
REX1BD	0.00028146	0.000425335	0.928798	0.522066	0.503479	-0.989995	-0.106563	0.106563	0.0928798
HIF1A	7.48385e-100	7.52054e-99	1.57557	0.676369	0.552827	-0.855101	0.655872	0.655872	0.157557
STAT3	1.25908e-177	2.3484e-176	1.70691	0.707161	0.560726	-0.834632	0.771388	0.771388	0.170691
EIF1B	0.0440891	0.0546233	0.958746	0.516446	0.505793	-0.98338	-0.0607797	0.0607797	0.0958746
ABLIM1	5.61851e-107	6.11401e-106	1.51307	0.660334	0.548377	-0.866761	0.597477	0.597477	0.151307
AHSA1	0.042075	0.0522407	1.04227	0.523564	0.512948	-0.963115	0.0597228	0.0597228	0.104227
CFDP1	4.00396e-35	1.63612e-34	1.2661	0.593046	0.530725	-0.913962	0.340386	0.340386	0.12661
CKLF	1.77028e-43	8.43685e-43	1.32471	0.609377	0.534692	-0.903219	0.405676	0.405676	0.132471
G3BP1	1.179e-139	1.69049e-138	1.58837	0.677835	0.552291	-0.856499	0.667544	0.667544	0.158837
TMED2	8.6715e-30	3.18103e-29	1.23997	0.584186	0.527657	-0.922327	0.310306	0.310306	0.123997
APH1A	1.02126e-52	5.68916e-52	1.33471	0.611225	0.534585	-0.90351	0.41653	0.41653	0.133471
DNM2	2.98745e-16	7.7295e-16	1.17684	0.564942	0.522495	-0.936511	0.234922	0.234922	0.117684
MALL	4.25911e-68	2.95024e-67	1.46014	0.644608	0.543038	-0.880875	0.546108	0.546108	0.146014
BAG1	0.0548336	0.0672753	0.96099	0.514058	0.504031	-0.988416	-0.0574072	0.0574072	0.096099
SERINC3	1.43589e-138	2.04279e-137	1.58737	0.676066	0.550985	-0.859916	0.666635	0.666635	0.158737
CMBL	6.05434e-170	1.07248e-168	0.493413	0.606996	0.453247	-1.14163	-1.01913	1.01913	0.0493413
PLEKHJ1	1.07369e-218	2.50212e-217	0.480187	0.609299	0.450937	-1.149	-1.05833	1.05833	0.0480187
ARHGEF12	2.9294e-75	2.20644e-74	1.40702	0.628571	0.537654	-0.895249	0.492646	0.492646	0.140702
PLSCR1	8.24733e-134	1.14099e-132	1.63892	0.686287	0.552515	-0.855914	0.712741	0.712741	0.163892
TMED4	8.01703e-48	4.1241e-47	1.3115	0.601998	0.530505	-0.914561	0.391223	0.391223	0.13115
ZFAND2A	4.06584e-70	2.88807e-69	0.626683	0.574883	0.467575	-1.09673	-0.674193	0.674193	0.0626683
IDS	1.42021e-130	1.91471e-129	1.60922	0.677789	0.549489	-0.863838	0.686362	0.686362	0.160922
CAPS	1.84562e-55	1.06936e-54	0.703434	0.557926	0.475194	-1.07341	-0.507514	0.507514	0.0703434
NCKAP1	1.64926e-103	1.72284e-102	1.48747	0.646631	0.540674	-0.88717	0.572864	0.572864	0.148747
NDUFB5	0.557395	0.588693	1.01152	0.5076	0.504708	-0.986478	0.0165291	0.0165291	0.101152
SCAF11	8.94226e-193	1.81814e-191	1.77659	0.71382	0.557805	-0.842167	0.829113	0.829113	0.177659
EIF4G1	1.19694e-212	2.70462e-211	1.81022	0.720804	0.559494	-0.837805	0.856163	0.856163	0.181022
POR	1.25061e-27	4.38356e-27	0.796602	0.539059	0.484237	-1.04621	-0.328069	0.328069	0.0796602
PTBP1	1.72515e-07	3.16858e-07	1.11044	0.538801	0.512007	-0.965766	0.151136	0.151136	0.111044
GCNT3	9.43879e-08	1.75708e-07	1.12474	0.543191	0.51307	-0.962774	0.16959	0.16959	0.112474
RBMX	1.57765e-58	9.59485e-58	1.36549	0.613105	0.531051	-0.913077	0.449423	0.449423	0.136549
MYADM	3.03748e-10	6.32365e-10	0.863419	0.525705	0.489804	-1.02972	-0.211867	0.211867	0.0863419
SCARB2	1.48803e-210	3.32867e-209	1.82621	0.722064	0.558726	-0.839786	0.868851	0.868851	0.182621
DUT	0.00248043	0.00346381	0.940259	0.511844	0.496555	-1.00997	-0.0888701	0.0888701	0.0940259
UBE2D2	3.98003e-52	2.19344e-51	1.33232	0.603048	0.527838	-0.921833	0.413942	0.413942	0.133232
MGMT	0.276531	0.308832	1.02164	0.508805	0.503416	-0.990178	0.0308887	0.0308887	0.102164
EPRS	9.44847e-98	9.2903e-97	1.47628	0.640794	0.537427	-0.89586	0.561964	0.561964	0.147628
PYCARD	6.15393e-16	1.57779e-15	0.842126	0.528597	0.486871	-1.03839	-0.247892	0.247892	0.0842126
DPP7	0.135894	0.158896	0.969135	0.506318	0.498504	-1.00432	-0.04523	0.04523	0.0969135
ASL	1.18805e-06	2.08797e-06	0.90214	0.517105	0.491802	-1.02385	-0.148577	0.148577	0.090214
PSMD7	9.40459e-39	4.11141e-38	1.27922	0.586728	0.522694	-0.935963	0.355269	0.355269	0.127922
MDH1	1.65975e-11	3.64263e-11	0.871728	0.521798	0.488332	-1.03407	-0.198049	0.198049	0.0871728
CYB5R3	7.81183e-39	3.41883e-38	0.758454	0.542691	0.477148	-1.06749	-0.398867	0.398867	0.0758454
BCLAF1	2.92394e-265	8.28437e-264	1.90302	0.734931	0.560561	-0.835057	0.92829	0.92829	0.190302
SUMO3	2.16244e-09	4.34305e-09	0.884457	0.518914	0.488935	-1.03229	-0.177137	0.177137	0.0884457
XIAP	9.1893e-05	0.000143788	1.08022	0.525644	0.506126	-0.982433	0.111326	0.111326	0.108022
SERPING1	8.68991e-138	1.23105e-136	0.400247	0.620601	0.434497	-1.20258	-1.32104	1.32104	0.0400247
ARF5	7.64984e-46	3.79901e-45	0.739788	0.545182	0.47425	-1.07628	-0.434815	0.434815	0.0739788
CHD4	1.70912e-88	1.5045e-87	1.46942	0.634867	0.533459	-0.90655	0.555249	0.555249	0.146942
CHMP2B	2.04408e-163	3.45636e-162	1.66356	0.681113	0.545271	-0.874953	0.734271	0.734271	0.166356
ECH1	8.48517e-07	1.50282e-06	1.10316	0.531415	0.506569	-0.98117	0.141638	0.141638	0.110316
CAMTA1	2.52005e-06	4.34381e-06	1.09834	0.529543	0.505837	-0.983257	0.135322	0.135322	0.109834
CHCHD5	7.68973e-111	8.67329e-110	0.610438	0.569869	0.458869	-1.12385	-0.712083	0.712083	0.0610438
ALDH1A1	0	0	0.288163	0.64776	0.417209	-1.26116	-1.79505	1.79505	0.0288163
NDUFA4L2	1.03169e-236	2.63672e-235	0.264059	0.653947	0.413313	-1.27469	-1.92107	1.92107	0.0264059
CA2	2.93542e-245	7.77926e-244	0.402173	0.617137	0.432665	-1.20868	-1.31411	1.31411	0.0402173
NHP2	2.15904e-62	1.38256e-61	1.38304	0.610748	0.526173	-0.926391	0.46784	0.46784	0.138304
CAPN8	7.46076e-51	4.02448e-50	1.35588	0.603319	0.524141	-0.931973	0.439232	0.439232	0.135588
PPP1CA	1.7993e-20	5.27193e-20	1.19387	0.557586	0.512313	-0.964904	0.255646	0.255646	0.119387
CLSTN1	4.19482e-53	2.34985e-52	1.34347	0.599779	0.523109	-0.934817	0.425966	0.425966	0.134347
SH3GLB1	2.49337e-140	3.58788e-139	1.63323	0.672045	0.541763	-0.884267	0.707728	0.707728	0.163323
PGRMC1	4.02788e-15	1.00926e-14	1.16546	0.548617	0.509673	-0.972355	0.2209	0.2209	0.116546
FLOT1	0.942993	0.949041	0.998575	0.49619	0.495837	-1.01206	-0.00205679	0.00205679	0.0998575
GHITM	0.00133656	0.00190986	1.06646	0.517388	0.501268	-0.996347	0.0928244	0.0928244	0.106646
ATP6AP2	1.59058e-18	4.41014e-18	1.18519	0.55398	0.510699	-0.969455	0.245118	0.245118	0.118519
PSMB9	2.13288e-29	7.75482e-29	0.773362	0.534813	0.474208	-1.07641	-0.370784	0.370784	0.0773362
DRAP1	1.71618e-37	7.34908e-37	1.30147	0.586652	0.518706	-0.947011	0.380144	0.380144	0.130147
PPIC	0.0213921	0.027406	1.04725	0.5098	0.498299	-1.00492	0.0666091	0.0666091	0.104725
ANP32A	1.5749e-55	9.13298e-55	1.34226	0.596805	0.520715	-0.941433	0.424664	0.424664	0.134226
EIF3L	0.112904	0.133374	1.03285	0.504879	0.49685	-1.00912	0.0466298	0.0466298	0.103285
NDUFS8	7.25275e-30	2.66691e-29	1.25022	0.57094	0.513806	-0.960705	0.322177	0.322177	0.125022
JSRP1	0	0	0.040784	0.718438	0.373868	-1.4194	-4.61585	4.61585	0.0040784
IFT172	8.32362e-211	1.86404e-209	0.449394	0.601321	0.435774	-1.19835	-1.15395	1.15395	0.0449394
UGCG	4.53962e-93	4.20239e-92	1.54967	0.648264	0.533294	-0.906998	0.631957	0.631957	0.154967
PUF60	1.23122e-28	4.40162e-28	1.23993	0.566997	0.51214	-0.96539	0.310255	0.310255	0.123993
ASH1L	6.40437e-263	1.80183e-261	1.90351	0.724127	0.552271	-0.856552	0.928659	0.928659	0.190351
EI24	2.01569e-21	6.05701e-21	0.82209	0.521938	0.475509	-1.07246	-0.282631	0.282631	0.082209
CACYBP	4.99361e-77	3.8463e-76	1.44869	0.620752	0.524621	-0.930654	0.534754	0.534754	0.144869
SCNN1A	1.94781e-18	5.38502e-18	0.828667	0.520094	0.475539	-1.07237	-0.271136	0.271136	0.0828667
ZFAND5	3.48902e-56	2.04336e-55	1.38261	0.602665	0.519277	-0.945424	0.467392	0.467392	0.138261
SCD	5.13595e-16	1.31983e-15	0.815074	0.521403	0.473192	-1.0795	-0.294997	0.294997	0.0815074
EIF4H	5.49976e-120	6.74888e-119	1.5572	0.64534	0.52988	-0.916261	0.638957	0.638957	0.15572
SERPINB6	6.77776e-161	1.13083e-159	1.70577	0.678857	0.538416	-0.893205	0.770422	0.770422	0.170577
CALU	4.17163e-39	1.83771e-38	1.29281	0.577036	0.511689	-0.966661	0.37051	0.37051	0.129281
PSMB7	3.38107e-37	1.4414e-36	1.29576	0.576957	0.511111	-0.968292	0.373795	0.373795	0.129576
POLR2K	1.55333e-16	4.05554e-16	1.17776	0.543246	0.502249	-0.993526	0.236051	0.236051	0.117776
MFSD10	4.24504e-35	1.73181e-34	1.2804	0.572333	0.509664	-0.972382	0.356594	0.356594	0.12804
RBCK1	1.05625e-08	2.05321e-08	0.887179	0.506468	0.477898	-1.06523	-0.172702	0.172702	0.0887179
CPD	1.24131e-75	9.3742e-75	1.44421	0.61529	0.520664	-0.941575	0.530277	0.530277	0.144421
BAIAP2L1	1.65297e-66	1.12407e-65	1.40426	0.605019	0.517931	-0.949168	0.489812	0.489812	0.140426
RAB5IF	1.72025e-43	8.20036e-43	1.32995	0.585271	0.51267	-0.963899	0.411375	0.411375	0.132995
GIPC1	1.36946e-22	4.25189e-22	1.21161	0.552376	0.504139	-0.988108	0.276926	0.276926	0.121161
AFDN	1.46505e-143	2.17035e-142	1.66591	0.666375	0.53319	-0.907278	0.736309	0.736309	0.166591
CISD3	1.3559e-67	9.32463e-67	0.683749	0.541897	0.456209	-1.13223	-0.548461	0.548461	0.0683749
POP4	1.28436e-195	2.66257e-194	0.437893	0.594897	0.427698	-1.22534	-1.19135	1.19135	0.0437893
PA2G4	5.00511e-260	1.40031e-258	1.97963	0.728434	0.548199	-0.867229	0.985228	0.985228	0.197963
WAC	3.49297e-33	1.37367e-32	1.26253	0.564331	0.505657	-0.983769	0.336319	0.336319	0.126253
COPA	8.21022e-82	6.7098e-81	1.44659	0.612719	0.518139	-0.94859	0.53266	0.53266	0.144659
PSMA1	8.16197e-17	2.14886e-16	1.18224	0.541305	0.499584	-1.0012	0.241525	0.241525	0.118224
PDCD6IP	9.7752e-71	6.97811e-70	1.40355	0.601647	0.515154	-0.956924	0.489075	0.489075	0.140355
IDI1	1.65406e-82	1.36343e-81	0.622975	0.552607	0.448433	-1.15703	-0.682753	0.682753	0.0622975
PPP2R1A	3.85314e-55	2.22355e-54	1.36448	0.590873	0.511956	-0.965909	0.448349	0.448349	0.136448
MMP1	0	0	3.25928	0.909072	0.593994	-0.75148	1.70455	1.70455	0.325928
NDUFS2	1.20295e-21	3.64256e-21	1.2025	0.545887	0.499922	-1.00022	0.26604	0.26604	0.12025
RNPS1	9.28263e-112	1.05469e-110	1.53624	0.632357	0.521992	-0.937901	0.6194	0.6194	0.153624
ARPC4	8.34247e-47	4.217e-46	1.33712	0.582442	0.509018	-0.97421	0.419126	0.419126	0.133712
TMEM205	8.55319e-06	1.42942e-05	0.907548	0.497399	0.474406	-1.07581	-0.139954	0.139954	0.0907548
ADAR	2.84941e-220	6.70246e-219	1.82508	0.693217	0.536521	-0.898293	0.867962	0.867962	0.182508
ERGIC1	1.94712e-24	6.33728e-24	1.22036	0.548704	0.499164	-1.00242	0.287308	0.287308	0.122036
MSRB2	1.50998e-56	8.88736e-56	0.708813	0.532464	0.45494	-1.13625	-0.496522	0.496522	0.0708813
LSM8	4.65993e-12	1.04579e-11	1.14703	0.527171	0.493382	-1.01922	0.197908	0.197908	0.114703
BUD23	1.08414e-47	5.56562e-47	1.32837	0.577515	0.506135	-0.982407	0.409653	0.409653	0.132837
TCF7L2	9.40201e-180	1.7734e-178	1.72663	0.671	0.529808	-0.916458	0.787963	0.787963	0.172663
SLC39A4	1.2791e-54	7.3183e-54	1.36201	0.585191	0.50742	-0.978747	0.445742	0.445742	0.136201
TMEM230	1.52587e-26	5.20667e-26	0.801531	0.51328	0.462344	-1.11296	-0.31917	0.31917	0.0801531
HTATIP2	0.0713766	0.0863067	0.964093	0.485644	0.476925	-1.06817	-0.0527557	0.0527557	0.0964093
DDAH2	1.93719e-14	4.74681e-14	1.17565	0.533584	0.493724	-1.01822	0.233454	0.233454	0.117565
ATP5PB	0.123712	0.145491	1.03154	0.489896	0.482406	-1.05168	0.044806	0.044806	0.103154
INF2	2.84579e-29	1.03095e-28	1.27429	0.561158	0.500762	-0.997803	0.349699	0.349699	0.127429
RAB5C	7.30939e-23	2.28851e-22	1.21441	0.544251	0.496205	-1.01099	0.280261	0.280261	0.121441
ITGAV	7.40008e-08	1.38436e-07	1.12312	0.517576	0.489206	-1.03149	0.167512	0.167512	0.112312
RNF19A	1.61084e-70	1.14869e-69	1.44605	0.604104	0.510932	-0.968796	0.532119	0.532119	0.144605
MPHOSPH8	1.31393e-87	1.14658e-86	1.46393	0.607935	0.511605	-0.966896	0.549842	0.549842	0.146393
NFIC	5.37371e-30	1.97995e-29	0.777795	0.515343	0.458087	-1.12631	-0.362537	0.362537	0.0777795
DYNC1LI2	3.79956e-99	3.78411e-98	1.49857	0.615946	0.513484	-0.96161	0.583584	0.583584	0.149857
SYAP1	0.67178	0.698774	0.991526	0.478783	0.476755	-1.06868	-0.0122774	0.0122774	0.0991526
SF3B2	3.0653e-249	8.25412e-248	1.87707	0.696244	0.533582	-0.906219	0.908482	0.908482	0.187707
GLO1	0.0955287	0.113825	1.03375	0.487695	0.479734	-1.05969	0.0478894	0.0478894	0.103375
LSM5	0.0238615	0.0304239	1.0476	0.491459	0.480294	-1.05801	0.0670894	0.0670894	0.10476
DDX46	5.07352e-61	3.19389e-60	1.37384	0.583378	0.504005	-0.988491	0.458213	0.458213	0.137384
AP2M1	2.95765e-11	6.42374e-11	1.14047	0.519427	0.487439	-1.03671	0.189628	0.189628	0.114047
ID2	5.62794e-39	2.47112e-38	0.731427	0.521693	0.451636	-1.14677	-0.451215	0.451215	0.0731427
RANBP1	4.2424e-11	9.15375e-11	1.14507	0.520286	0.487329	-1.03703	0.195431	0.195431	0.114507
BANF1	1.41756e-58	8.63172e-58	1.37991	0.58416	0.503746	-0.989232	0.46457	0.46457	0.137991
GTF3A	0.0336762	0.0422013	1.04503	0.489722	0.479171	-1.06139	0.0635398	0.0635398	0.104503
EGLN3	4.22915e-188	8.3453e-187	1.91556	0.701439	0.533808	-0.905606	0.937765	0.937765	0.191556
PUM1	2.10911e-109	2.35507e-108	1.51965	0.617709	0.512095	-0.965517	0.603739	0.603739	0.151965
FAM96B	6.77023e-290	2.09554e-288	0.347611	0.603566	0.406685	-1.29802	-1.52445	1.52445	0.0347611
DPY30	0.663139	0.690751	0.991187	0.476078	0.47398	-1.0771	-0.0127702	0.0127702	0.0991187
RBP1	1.14955e-203	2.48037e-202	0.280999	0.619833	0.397001	-1.33278	-1.83136	1.83136	0.0280999
NET1	7.36459e-170	1.30229e-168	1.74396	0.665486	0.52354	-0.933629	0.802369	0.802369	0.174396
CHMP5	2.13693e-62	1.36884e-61	1.39719	0.586438	0.503082	-0.991134	0.482524	0.482524	0.139719
NDUFAF3	0.0180204	0.0232521	0.951711	0.481204	0.469586	-1.09054	-0.071405	0.071405	0.0951711
CHMP4B	1.04579e-91	9.53602e-91	1.49023	0.608438	0.508362	-0.976073	0.575531	0.575531	0.149023
SNX6	3.39125e-26	1.14667e-25	1.2269	0.540875	0.49086	-1.02662	0.295022	0.295022	0.12269
HLA-DPA1	1.89279e-282	5.70907e-281	0.315975	0.608637	0.400474	-1.32022	-1.66212	1.66212	0.0315975
U2SURP	0	0	2.27778	0.760285	0.547033	-0.8703	1.18763	1.18763	0.227778
SDF2L1	3.66145e-83	3.03179e-82	0.629732	0.537624	0.438091	-1.1907	-0.667189	0.667189	0.0629732
REEP3	6.62403e-275	1.95108e-273	2.00526	0.713941	0.534987	-0.902426	1.00379	1.00379	0.200526
HLA-DMA	1.67638e-231	4.21995e-230	0.418429	0.583273	0.413665	-1.27347	-1.25695	1.25695	0.0418429
CAMLG	0.051549	0.0634546	0.960607	0.478495	0.46907	-1.09212	-0.057981	0.057981	0.0960607
REXO2	1.62942e-07	2.99604e-07	1.11207	0.506758	0.481223	-1.05522	0.153251	0.153251	0.111207
CNIH4	1.88495e-05	3.0895e-05	0.912794	0.48596	0.46477	-1.10541	-0.131639	0.131639	0.0912794
MOB1A	1.45608e-68	1.01597e-67	1.40509	0.58553	0.501125	-0.996756	0.490658	0.490658	0.140509
SMARCA5	2.29292e-168	4.03683e-167	1.68423	0.649546	0.517603	-0.950081	0.752092	0.752092	0.168423
ANG	9.08549e-132	1.23568e-130	0.549971	0.552555	0.428221	-1.22357	-0.862573	0.862573	0.0549971
MT1X	9.64322e-59	5.88972e-58	0.510435	0.560681	0.423435	-1.23979	-0.970201	0.970201	0.0510435
LYPLA1	1.78905e-60	1.11958e-59	1.37087	0.575889	0.497989	-1.00581	0.455088	0.455088	0.137087
NUMA1	2.22874e-28	7.93249e-28	1.24668	0.543291	0.48954	-1.0305	0.318094	0.318094	0.124668
PFKL	1.22755e-32	4.77334e-32	0.765559	0.509477	0.449756	-1.15279	-0.385415	0.385415	0.0765559
CXCL16	1.60965e-81	1.31122e-80	0.634106	0.534093	0.436382	-1.19634	-0.657205	0.657205	0.0634106
F3	7.501e-75	5.6203e-74	1.61039	0.631686	0.511971	-0.965867	0.687412	0.687412	0.161039
STAG2	0.0118912	0.015635	0.950296	0.477842	0.465967	-1.1017	-0.0735509	0.0735509	0.0950296
NTS	0	0	0.000689466	0.697024	0.348751	-1.51973	-10.5022	10.5022	6.89466e-05
ITGB6	0	0	2.59483	0.802179	0.555661	-0.847724	1.37564	1.37564	0.259483
SPCS3	1.22264e-26	4.1862e-26	1.24232	0.54073	0.487994	-1.03507	0.313037	0.313037	0.124232
LSM3	2.89864e-10	6.03961e-10	1.14225	0.512495	0.480584	-1.05714	0.191876	0.191876	0.114225
DDIT3	1.1096e-37	4.76683e-37	0.715377	0.517376	0.443747	-1.17219	-0.483224	0.483224	0.0715377
ASAH1	9.52273e-57	5.62626e-56	0.693365	0.52076	0.440918	-1.18142	-0.528313	0.528313	0.0693365
PKP3	0.000167276	0.000256899	1.08264	0.494066	0.475208	-1.07337	0.114559	0.114559	0.108264
CALM3	5.27792e-49	2.77039e-48	1.35464	0.568313	0.493921	-1.01765	0.437913	0.437913	0.135464
PRPF6	2.77391e-60	1.73266e-59	1.37181	0.572508	0.494923	-1.01472	0.456078	0.456078	0.137181
UBALD2	1.40819e-93	1.31266e-92	1.52875	0.610065	0.504563	-0.986893	0.61235	0.61235	0.152875
OPTN	0.0019645	0.00276952	1.06967	0.488944	0.473021	-1.08002	0.0971675	0.0971675	0.106967
ZYX	2.83113e-48	1.47107e-47	0.704813	0.517241	0.440899	-1.18148	-0.504687	0.504687	0.0704813
CAPZA1	1.02369e-100	1.03911e-99	1.51683	0.606759	0.503387	-0.990259	0.601059	0.601059	0.151683
NME3	2.74661e-24	8.90763e-24	1.23928	0.537176	0.485317	-1.043	0.309499	0.309499	0.123928
IFNGR2	1.60487e-05	2.64142e-05	0.907662	0.481059	0.458849	-1.12391	-0.139773	0.139773	0.0907662
CRIP2	0.0181577	0.0234146	0.946075	0.474926	0.462121	-1.11366	-0.0799737	0.0799737	0.0946075
UBA1	3.79483e-17	1.00941e-16	0.830268	0.493537	0.451652	-1.14672	-0.26835	0.26835	0.0830268
KLF3	3.83674e-93	3.55828e-92	1.49606	0.600297	0.500775	-0.997766	0.581163	0.581163	0.149606
CHORDC1	1.69337e-41	7.78587e-41	0.720276	0.512848	0.44112	-1.18076	-0.473377	0.473377	0.0720276
PIM3	2.38679e-11	5.2081e-11	0.851143	0.48979	0.453335	-1.14135	-0.232527	0.232527	0.0851143
WDR1	6.48371e-15	1.61394e-14	1.18286	0.520175	0.479967	-1.05899	0.242277	0.242277	0.118286
LRRC59	2.52824e-06	4.35755e-06	0.901219	0.481218	0.45745	-1.12831	-0.150051	0.150051	0.0901219
LAMA3	9.45819e-175	1.73989e-173	1.82779	0.670279	0.518496	-0.947595	0.870103	0.870103	0.182779
GSPT1	1.94975e-201	4.17109e-200	1.80464	0.665651	0.517253	-0.951059	0.85171	0.85171	0.180464
TSC22D3	0.0132117	0.0172817	1.06028	0.483576	0.46983	-1.08979	0.0844411	0.0844411	0.106028
GPBP1	2.85134e-31	1.07827e-30	1.26267	0.540678	0.48444	-1.04561	0.336476	0.336476	0.126267
SNX5	2.43491e-97	2.37094e-96	0.613615	0.529634	0.427312	-1.22664	-0.704594	0.704594	0.0613615
HSD17B12	1.46893e-75	1.10848e-74	1.43202	0.580297	0.492763	-1.02104	0.518052	0.518052	0.143202
IGFBP4	3.50419e-66	2.3741e-65	1.46237	0.58745	0.49458	-1.01572	0.548307	0.548307	0.146237
THRAP3	1.06621e-149	1.64627e-148	1.64217	0.627593	0.504882	-0.985983	0.715606	0.715606	0.164217
FBXO2	0	0	0.254965	0.610262	0.382927	-1.38486	-1.97163	1.97163	0.0254965
MBNL1	1.35108e-205	2.94684e-204	1.82644	0.664718	0.51433	-0.959235	0.869031	0.869031	0.182644
EFNA1	1.00903e-77	7.85941e-77	1.48027	0.590941	0.495076	-1.01428	0.565859	0.565859	0.148027
AUP1	0.241605	0.272232	0.97542	0.465097	0.459381	-1.12224	-0.0359043	0.0359043	0.097542
SNHG7	7.71396e-23	2.4133e-22	0.791226	0.494431	0.442818	-1.17521	-0.337839	0.337839	0.0791226
AHNAK2	0	0	4.43793	0.96382	0.590497	-0.759998	2.14989	2.14989	0.443793
MIEN1	0.000172607	0.000264884	0.924963	0.471864	0.45416	-1.13873	-0.112532	0.112532	0.0924963
HSD17B11	2.27257e-07	4.14711e-07	1.11142	0.493609	0.468867	-1.09275	0.152401	0.152401	0.111142
SLC20A1	6.13331e-55	3.52924e-54	1.40465	0.570929	0.488692	-1.033	0.49021	0.49021	0.140465
DDRGK1	4.65776e-56	2.72546e-55	0.706086	0.508194	0.433511	-1.20586	-0.502083	0.502083	0.0706086
WDR45B	4.06192e-167	7.05236e-166	1.7175	0.639521	0.505938	-0.982968	0.780308	0.780308	0.17175
TOR1AIP2	4.01187e-140	5.76057e-139	1.64361	0.624049	0.501864	-0.99463	0.716867	0.716867	0.164361
SLTM	3.79719e-85	3.209e-84	1.46229	0.583587	0.491338	-1.02521	0.548234	0.548234	0.146229
PAFAH1B2	0.217573	0.246843	1.02558	0.466996	0.461171	-1.11663	0.0364414	0.0364414	0.102558
SEC61A1	3.84528e-77	2.96636e-76	1.47624	0.586681	0.492048	-1.02313	0.561923	0.561923	0.147624
DGUOK	1.47397e-14	3.6228e-14	1.16709	0.507791	0.471441	-1.08485	0.222918	0.222918	0.116709
MET	1.0112e-134	1.40478e-133	1.66199	0.627133	0.502235	-0.993566	0.732915	0.732915	0.166199
NAPRT	0.765893	0.787453	0.993476	0.459668	0.458169	-1.12605	-0.00944275	0.00944275	0.0993476
EBP	3.89224e-106	4.20588e-105	0.575953	0.532176	0.419341	-1.2538	-0.795978	0.795978	0.0575953
TBL1XR1	4.02176e-213	9.11841e-212	1.82185	0.658633	0.510075	-0.971219	0.865407	0.865407	0.182185
TENT5A	1.52213e-47	7.79618e-47	1.39106	0.565086	0.485657	-1.04199	0.476183	0.476183	0.139106
ISG20	0.00252297	0.00351978	0.927387	0.469092	0.45206	-1.14541	-0.108757	0.108757	0.0927387
SEZ6L2	5.06159e-46	2.52489e-45	1.33826	0.550959	0.481328	-1.05491	0.420356	0.420356	0.133826
RNF181	3.97778e-09	7.89192e-09	0.879912	0.475689	0.447127	-1.16124	-0.184569	0.184569	0.0879912
NBDY	0.0312126	0.0392659	0.956315	0.463605	0.453479	-1.14089	-0.0644416	0.0644416	0.0956315
GTF2H5	5.28166e-06	8.93306e-06	0.90602	0.47138	0.44923	-1.15447	-0.142385	0.142385	0.090602
NPEPPS	2.18075e-165	3.7378e-164	1.73661	0.639471	0.50385	-0.988934	0.79627	0.79627	0.173661
NDUFA12	2.33625e-07	4.2606e-07	1.11688	0.49095	0.465261	-1.10389	0.15948	0.15948	0.111688
CAPN1	5.68125e-32	2.18004e-31	1.27314	0.533101	0.475915	-1.07123	0.348392	0.348392	0.127314
MRPL18	4.09742e-12	9.21611e-12	0.857009	0.478112	0.443929	-1.1716	-0.222618	0.222618	0.0857009
SELENOT	1.27769e-44	6.20707e-44	1.32203	0.545306	0.478891	-1.06223	0.402752	0.402752	0.132203
SLC38A2	3.46849e-11	7.5089e-11	1.16207	0.503039	0.46796	-1.09554	0.216699	0.216699	0.116207
SLK	5.56499e-149	8.5466e-148	1.7134	0.633317	0.501471	-0.995763	0.776859	0.776859	0.17134
HPGD	1.52074e-114	1.76581e-113	0.526935	0.538566	0.411177	-1.28217	-0.924303	0.924303	0.0526935
MRPL27	1.55879e-36	6.54807e-36	0.757902	0.493861	0.434079	-1.20397	-0.399917	0.399917	0.0757902
CCT7	0.00514145	0.00697801	1.05982	0.472868	0.459523	-1.12179	0.083818	0.083818	0.105982
ITGB8	3.18461e-136	4.47673e-135	1.72472	0.63461	0.501279	-0.996313	0.78636	0.78636	0.172472
AP1S1	3.70478e-57	2.20901e-56	1.37327	0.556886	0.481201	-1.05529	0.457618	0.457618	0.137327
DARS	8.488e-34	3.37237e-33	1.26635	0.529896	0.47417	-1.07652	0.340674	0.340674	0.126635
LARP1	1.43279e-228	3.54456e-227	1.89277	0.666561	0.50936	-0.973243	0.920502	0.920502	0.189277
TNFSF10	0.0170938	0.022115	0.947505	0.462431	0.450293	-1.15106	-0.0777947	0.0777947	0.0947505
PLBD1	4.06874e-44	1.95861e-43	1.32545	0.544449	0.477607	-1.0661	0.406483	0.406483	0.132545
HNRNPH3	5.98984e-58	3.60575e-57	1.40708	0.564178	0.482567	-1.0512	0.492703	0.492703	0.140708
NDUFA10	0.000575115	0.00084736	1.07345	0.476015	0.45973	-1.12114	0.102249	0.102249	0.107345
DDOST	1.13257e-08	2.19902e-08	1.12666	0.491199	0.463589	-1.10908	0.172051	0.172051	0.112666
PSMB6	5.59058e-21	1.6608e-20	0.815462	0.482949	0.438388	-1.18972	-0.294311	0.294311	0.0815462
IFRD1	4.62362e-31	1.74062e-30	1.29391	0.535331	0.47453	-1.07543	0.37174	0.37174	0.129391
AFF4	5.83298e-225	1.40833e-223	1.90388	0.66609	0.507973	-0.977175	0.928944	0.928944	0.190388
RNPEPL1	0.0869083	0.104072	1.03836	0.464456	0.455877	-1.13328	0.0543002	0.0543002	0.103836
TSPAN13	0.000322771	0.000485135	0.927017	0.462956	0.446062	-1.16468	-0.109333	0.109333	0.0927017
BRD4	6.48962e-155	1.03958e-153	1.68135	0.621542	0.495605	-1.01274	0.74962	0.74962	0.168135
PDZD8	0	0	2.40985	0.745874	0.527691	-0.922234	1.26894	1.26894	0.240985
PRDX3	0.905333	0.915358	1.00254	0.452437	0.451862	-1.14604	0.00366624	0.00366624	0.100254
MAP4	9.70524e-74	7.17552e-73	1.44323	0.569557	0.482097	-1.0526	0.529305	0.529305	0.144323
ZBTB20	1.53664e-37	6.58589e-37	1.34903	0.545918	0.475297	-1.0731	0.431918	0.431918	0.134903
PGAM1	3.09006e-06	5.30222e-06	0.903598	0.465315	0.442886	-1.17499	-0.146246	0.146246	0.0903598
TCP1	1.60582e-101	1.64162e-100	1.56238	0.594555	0.487549	-1.03638	0.643741	0.643741	0.156238
FKBP4	0.167371	0.192629	1.03064	0.459377	0.452548	-1.14386	0.0435422	0.0435422	0.103064
GATAD1	1.89764e-13	4.48785e-13	1.15921	0.495465	0.461441	-1.11578	0.213137	0.213137	0.115921
CLCN3	1.27855e-43	6.10639e-43	1.32214	0.537514	0.47203	-1.08305	0.40288	0.40288	0.132214
ATP1B3	6.45553e-39	2.83018e-38	1.3444	0.542966	0.473418	-1.07881	0.426964	0.426964	0.13444
RAP1B	4.89731e-34	1.95581e-33	1.30139	0.531935	0.470339	-1.08823	0.380054	0.380054	0.130139
DNAJC3	8.28424e-06	1.38551e-05	1.09777	0.476941	0.455702	-1.13384	0.134578	0.134578	0.109777
TFRC	7.54226e-15	1.87256e-14	1.18137	0.499969	0.46159	-1.11532	0.240461	0.240461	0.118137
PTPN12	0	0	2.77324	0.787155	0.535496	-0.901052	1.47157	1.47157	0.277324
PTPRK	1.75857e-72	1.28412e-71	1.45259	0.566549	0.478288	-1.06405	0.538626	0.538626	0.145259
CA9	1.39486e-09	2.82773e-09	0.857212	0.469278	0.435774	-1.19835	-0.222276	0.222276	0.0857212
SMIM14	6.23491e-198	1.31562e-196	1.83456	0.644621	0.497998	-1.00579	0.875437	0.875437	0.183456
EWSR1	1.75557e-17	4.71469e-17	1.19846	0.502987	0.461341	-1.11609	0.261176	0.261176	0.119846
TMEM160	1.88874e-78	1.49022e-77	0.63733	0.506402	0.414573	-1.2703	-0.649887	0.649887	0.063733
TPD52	9.86986e-65	6.53479e-64	1.41488	0.556246	0.474691	-1.07494	0.500684	0.500684	0.141488
SYNCRIP	3.94995e-220	9.25865e-219	1.89836	0.654746	0.499822	-1.00051	0.924757	0.924757	0.189836
CAV2	1.11761e-99	1.11973e-98	1.6913	0.615139	0.489423	-1.03085	0.758131	0.758131	0.16913
TMEM30B	0.0427582	0.0530332	1.04412	0.458406	0.448721	-1.15611	0.0622827	0.0622827	0.104412
FOSL2	4.36909e-08	8.26346e-08	1.12988	0.482678	0.454936	-1.13627	0.176171	0.176171	0.112988
SLC9A3R2	3.39736e-68	2.35738e-67	0.655958	0.501249	0.415023	-1.26874	-0.608326	0.608326	0.0655958
VWA1	1.70358e-09	3.43866e-09	0.866027	0.464909	0.433766	-1.20501	-0.207516	0.207516	0.0866027
CCDC6	2.66363e-90	2.40265e-89	1.51885	0.576686	0.478185	-1.06436	0.602979	0.602979	0.151885
NFKBIZ	8.45901e-90	7.56902e-89	1.57556	0.588878	0.481318	-1.05494	0.655862	0.655862	0.157556
SNRNP70	1.14941e-77	8.94932e-77	1.48849	0.569908	0.476392	-1.06978	0.573846	0.573846	0.148849
RALA	4.08532e-101	4.15523e-100	1.55345	0.58293	0.479088	-1.06164	0.63548	0.63548	0.155345
STK24	3.45012e-40	1.55325e-39	1.32333	0.529934	0.465195	-1.10409	0.404168	0.404168	0.132333
CNPY2	3.14836e-24	1.01875e-23	1.25251	0.512181	0.460553	-1.11856	0.324817	0.324817	0.125251
TMEM167A	3.22716e-86	2.76921e-85	1.48854	0.567108	0.474045	-1.0769	0.573894	0.573894	0.148854
RNF128	3.75685e-13	8.79371e-13	0.846503	0.464373	0.428733	-1.22185	-0.240412	0.240412	0.0846503
PRKCSH	1.04291e-25	3.49107e-25	1.24487	0.508178	0.458197	-1.12596	0.315997	0.315997	0.124487
NKTR	1.18475e-236	3.02405e-235	1.96987	0.659644	0.497254	-1.00794	0.978101	0.978101	0.196987
IGBP1	6.12232e-13	1.42179e-12	0.855439	0.462504	0.429074	-1.2207	-0.225263	0.225263	0.0855439
CWC15	0.0371538	0.0463597	1.04414	0.453633	0.444044	-1.17122	0.0623164	0.0623164	0.104414
HDAC1	5.09743e-42	2.36265e-41	1.31328	0.525086	0.462457	-1.11261	0.39317	0.39317	0.131328
UBE2S	5.72034e-54	3.24605e-53	0.661992	0.494764	0.411146	-1.28228	-0.595114	0.595114	0.0661992
RAB14	2.9277e-227	7.18091e-226	1.8771	0.642435	0.492341	-1.02227	0.908503	0.908503	0.18771
RASSF7	7.61605e-05	0.000119852	1.08959	0.465875	0.446722	-1.16255	0.123786	0.123786	0.108959
AKR7A3	2.91271e-132	3.9803e-131	0.514581	0.522664	0.395808	-1.33713	-0.958529	0.958529	0.0514581
B4GALT5	1.21757e-08	2.3595e-08	0.877381	0.457757	0.429692	-1.21862	-0.188724	0.188724	0.0877381
CNIH1	7.74058e-24	2.47837e-23	0.797649	0.470241	0.422664	-1.24242	-0.326174	0.326174	0.0797649
ALDH2	0.0217708	0.0278716	0.949917	0.446397	0.435218	-1.20019	-0.0741268	0.0741268	0.0949917
PNRC2	1.3244e-05	2.19058e-05	1.09498	0.465701	0.445503	-1.16649	0.1309	0.1309	0.109498
PSMC1	0.184986	0.211653	1.03005	0.447121	0.440598	-1.18246	0.0427183	0.0427183	0.103005
TNIP1	7.68018e-31	2.87728e-30	1.29502	0.517771	0.458794	-1.12408	0.372971	0.372971	0.129502
INSIG1	1.39196e-131	1.89059e-130	0.494697	0.524554	0.392023	-1.35099	-1.01538	1.01538	0.0494697
FNDC3B	0	0	2.28175	0.704642	0.506728	-0.980717	1.19014	1.19014	0.228175
STMP1	4.53186e-07	8.14349e-07	0.897494	0.452979	0.429763	-1.21839	-0.156025	0.156025	0.0897494
KMT2C	3.33386e-108	3.66761e-107	1.57751	0.581099	0.474731	-1.07482	0.657648	0.657648	0.157751
C1orf122	2.51629e-60	1.57272e-59	0.679137	0.488815	0.410393	-1.28492	-0.558225	0.558225	0.0679137
PFKP	0.166369	0.191542	1.03128	0.446677	0.439902	-1.18475	0.0444373	0.0444373	0.103128
HLA-DQB1	3.10372e-185	6.00072e-184	0.420931	0.539064	0.382985	-1.38464	-1.24834	1.24834	0.0420931
LIMS1	1.01505e-155	1.63646e-154	1.70444	0.606164	0.4809	-1.05619	0.769297	0.769297	0.170444
PSMG2	2.45824e-76	1.8712e-75	0.655973	0.49176	0.40717	-1.2963	-0.608292	0.608292	0.0655973
MESD	1.84061e-06	3.19901e-06	1.10299	0.465862	0.444112	-1.17101	0.141423	0.141423	0.110299
MAP1LC3A	6.03263e-143	8.91055e-142	0.51318	0.518836	0.392545	-1.34907	-0.962464	0.962464	0.051318
MAT2A	0.000394376	0.000588794	0.921981	0.447366	0.429915	-1.21788	-0.117192	0.117192	0.0921981
NFIA	0.141282	0.164784	1.03445	0.445828	0.438403	-1.18967	0.0488708	0.0488708	0.103445
TAF10	2.34165e-23	7.41358e-23	0.799121	0.465522	0.418765	-1.25579	-0.323514	0.323514	0.0799121
PRSS22	0.496945	0.529134	1.01782	0.43955	0.435702	-1.19859	0.025484	0.025484	0.101782
AKR1A1	3.63118e-12	8.18391e-12	0.854992	0.455734	0.422691	-1.24232	-0.226017	0.226017	0.0854992
CENPX	5.90835e-27	2.04035e-26	0.782784	0.467021	0.416298	-1.26431	-0.353314	0.353314	0.0782784
TRIB1	9.00095e-95	8.52079e-94	1.60837	0.582218	0.472104	-1.08282	0.685602	0.685602	0.160837
PARD6B	1.22783e-31	4.68285e-31	1.29118	0.511494	0.453818	-1.13981	0.36869	0.36869	0.129118
ARID4B	0	0	2.14176	0.676546	0.496214	-1.01097	1.0988	1.0988	0.214176
MSI2	0.122036	0.143621	1.03353	0.443041	0.435853	-1.19808	0.0475836	0.0475836	0.103353
CCDC107	0.000269574	0.000407832	1.08779	0.458256	0.439763	-1.1852	0.121406	0.121406	0.108779
SH3BGRL	1.94935e-18	5.38853e-18	0.821993	0.459956	0.419018	-1.25492	-0.282802	0.282802	0.0821993
KIAA1522	3.33222e-42	1.54984e-41	1.33894	0.521734	0.455698	-1.13385	0.42109	0.42109	0.133894
GLUL	4.43524e-92	4.059e-91	1.69141	0.597166	0.475112	-1.07366	0.758223	0.758223	0.169141
LASP1	4.18558e-85	3.53129e-84	1.4905	0.555719	0.464279	-1.10693	0.575793	0.575793	0.14905
VCP	6.82062e-24	2.1887e-23	1.24448	0.498187	0.449251	-1.15441	0.315548	0.315548	0.124448
LITAF	1.26912e-178	2.37817e-177	1.98534	0.64885	0.487834	-1.03554	0.98939	0.98939	0.198534
IER5	0.516676	0.548456	1.01604	0.436271	0.432827	-1.20814	0.0229593	0.0229593	0.101604
PRSS3	0.00869678	0.0115719	1.06549	0.450181	0.436346	-1.19646	0.0915175	0.0915175	0.106549
AKR7A2	3.22721e-145	4.82712e-144	0.527677	0.510024	0.389575	-1.36003	-0.922272	0.922272	0.0527677
NUCB1	3.78467e-13	8.85779e-13	1.17246	0.478855	0.443636	-1.17255	0.229544	0.229544	0.117246
RHPN2	3.13988e-21	9.38739e-21	0.804501	0.460448	0.415439	-1.26729	-0.313833	0.313833	0.0804501
YPEL5	1.0164e-41	4.68936e-41	1.33881	0.519197	0.453501	-1.14082	0.420946	0.420946	0.133881
PSMC6	1.19487e-29	4.36887e-29	1.26833	0.502177	0.449057	-1.15503	0.342925	0.342925	0.126833
THOC2	5.00802e-162	8.4185e-161	1.7026	0.596221	0.473201	-1.07947	0.767736	0.767736	0.17026
2025-09-07	8.46633e-19	2.3677e-18	0.801425	0.4601	0.414417	-1.27084	-0.31936	0.31936	0.0801425
AZGP1	2.04982e-36	8.59463e-36	0.725762	0.472399	0.407624	-1.29469	-0.462432	0.462432	0.0725762
SLC44A1	2.2815e-172	4.11039e-171	1.75805	0.606184	0.475494	-1.0725	0.813975	0.813975	0.175805
PIGT	8.57924e-39	3.75386e-38	1.32408	0.51496	0.451939	-1.1458	0.404991	0.404991	0.132408
ATP6AP1	0.081287	0.0976143	0.961838	0.435007	0.426706	-1.22868	-0.0561348	0.0561348	0.0961838
TPM2	6.14875e-252	1.67366e-250	2.65377	0.74063	0.509857	-0.971836	1.40804	1.40804	0.265377
GTF2A2	0.140751	0.164222	0.967015	0.433998	0.42684	-1.22823	-0.0483894	0.0483894	0.0967015
EMC10	3.48381e-49	1.83153e-48	1.36979	0.524608	0.453795	-1.13989	0.45396	0.45396	0.136979
DPM3	4.9305e-34	1.96789e-33	0.755983	0.465761	0.408934	-1.29006	-0.403575	0.403575	0.0755983
CASC4	4.08786e-55	2.35833e-54	1.37769	0.525877	0.453792	-1.1399	0.462253	0.462253	0.137769
VCL	2.28772e-140	3.29668e-139	1.73656	0.599161	0.472094	-1.08285	0.79623	0.79623	0.173656
FXR1	7.48785e-186	1.45893e-184	1.79212	0.609423	0.474739	-1.07479	0.841668	0.841668	0.179212
AZIN1	3.59297e-63	2.32449e-62	1.42753	0.534981	0.45487	-1.13648	0.513525	0.513525	0.142753
AMN	1.14657e-55	6.67021e-55	0.672558	0.477906	0.399663	-1.32315	-0.572268	0.572268	0.0672558
RTF1	6.00214e-41	2.73838e-40	1.31306	0.508562	0.447935	-1.15864	0.392933	0.392933	0.131306
TRIP6	8.81589e-08	1.64265e-07	0.885329	0.443242	0.417828	-1.25902	-0.175714	0.175714	0.0885329
ERBB2	3.59763e-14	8.71974e-14	1.17568	0.474337	0.438897	-1.18805	0.233499	0.233499	0.117568
ILF2	6.79262e-07	1.20902e-06	1.1198	0.45968	0.435091	-1.20061	0.163241	0.163241	0.11198
AIMP1	4.00112e-118	4.80134e-117	1.5823	0.567214	0.462844	-1.1114	0.662021	0.662021	0.15823
IQGAP2	9.39337e-22	2.85381e-21	0.798403	0.456339	0.41034	-1.28511	-0.324811	0.324811	0.0798403
RTF2	1.19274e-43	5.70065e-43	1.32774	0.511365	0.448252	-1.15762	0.408972	0.408972	0.132774
TMEM106B	8.67979e-117	1.02867e-115	1.62915	0.576093	0.464854	-1.10515	0.704117	0.704117	0.162915
WEE1	4.95865e-33	1.9436e-32	0.738706	0.465433	0.404625	-1.30534	-0.436927	0.436927	0.0738706
IK	9.376e-100	9.40785e-99	1.52818	0.554898	0.459003	-1.12342	0.611814	0.611814	0.152818
PLEKHA1	1.72845e-237	4.42871e-236	1.93939	0.63129	0.478399	-1.06372	0.955605	0.955605	0.193939
CLNS1A	0.368197	0.402457	0.981005	0.427825	0.423761	-1.23868	-0.0276678	0.0276678	0.0981005
SNRNP200	1.9097e-19	5.43294e-19	1.21182	0.481783	0.439676	-1.18549	0.277171	0.277171	0.121182
CUX1	4.18884e-57	2.49246e-56	1.38843	0.52372	0.450462	-1.15052	0.47345	0.47345	0.138843
SLC16A3	8.64518e-12	1.91767e-11	1.17073	0.471255	0.436892	-1.19465	0.227407	0.227407	0.117073
SERPINH1	4.8419e-24	1.56022e-23	0.769159	0.459355	0.406336	-1.29926	-0.378647	0.378647	0.0769159
SEC11C	7.00253e-36	2.89915e-35	0.737036	0.464274	0.40323	-1.31033	-0.440192	0.440192	0.0737036
CHD2	7.52797e-118	8.9906e-117	1.64344	0.576598	0.463723	-1.10866	0.716714	0.716714	0.164344
WASL	4.47766e-65	2.97838e-64	1.3998	0.525382	0.450354	-1.15087	0.485221	0.485221	0.13998
CDCP1	1.349e-151	2.10885e-150	1.75324	0.596806	0.468603	-1.09356	0.810027	0.810027	0.175324
SUGT1	5.35133e-24	1.72189e-23	1.23285	0.485826	0.439947	-1.1846	0.301998	0.301998	0.123285
SNF8	1.15214e-06	2.027e-06	0.897071	0.438618	0.416044	-1.26519	-0.156705	0.156705	0.0897071
MT-ND6	0.337496	0.371587	0.977157	0.426934	0.422057	-1.24449	-0.033338	0.033338	0.0977157
SRSF4	1.77493e-38	7.72418e-38	1.30314	0.502395	0.443961	-1.17149	0.381988	0.381988	0.130314
UBE2I	0	0	2.45654	0.70555	0.496381	-1.01048	1.29663	1.29663	0.245654
TMEM248	3.11547e-85	2.63732e-84	1.48477	0.542947	0.454312	-1.13825	0.570239	0.570239	0.148477
INAVA	1.40691e-88	1.24011e-87	1.53366	0.552966	0.456759	-1.1305	0.616983	0.616983	0.153366
PABPN1	0.633306	0.661984	0.989602	0.424602	0.422395	-1.24334	-0.015079	0.015079	0.0989602
P4HA1	1.37415e-53	7.74735e-53	1.41018	0.526346	0.449796	-1.15266	0.495878	0.495878	0.141018
ABCF1	4.97024e-111	5.61542e-110	1.60294	0.566671	0.460094	-1.12	0.680723	0.680723	0.160294
MLF2	0.00178427	0.00252447	1.07065	0.442601	0.427998	-1.22432	0.0984877	0.0984877	0.107065
EDN1	6.81144e-25	2.24125e-24	0.744925	0.461145	0.402331	-1.31354	-0.424834	0.424834	0.0744925
TIPARP	6.12475e-37	2.59675e-36	1.33242	0.507999	0.44463	-1.16932	0.414044	0.414044	0.133242
IMPDH2	2.68591e-22	8.27396e-22	0.79713	0.452322	0.40644	-1.29888	-0.327113	0.327113	0.079713
PSMA5	1.69104e-21	5.09595e-21	1.22374	0.481439	0.437428	-1.19288	0.291292	0.291292	0.122374
ARHGAP21	2.83239e-51	1.54025e-50	1.37021	0.515583	0.445931	-1.16511	0.454397	0.454397	0.137021
RNASE1	2.18598e-18	6.03436e-18	1.25785	0.489125	0.438991	-1.18774	0.330961	0.330961	0.125785
DSC2	7.26668e-61	4.57023e-60	1.44593	0.53209	0.450041	-1.15187	0.531998	0.531998	0.144593
UBL3	0.184959	0.211634	1.0296	0.429391	0.423219	-1.24052	0.0420865	0.0420865	0.10296
G3BP2	1.20165e-240	3.13489e-239	1.974	0.629795	0.474419	-1.07577	0.981121	0.981121	0.1974
CSRP1	6.28923e-16	1.61166e-15	0.821378	0.446013	0.406179	-1.29981	-0.283881	0.283881	0.0821378
MRPS33	3.65607e-11	7.90817e-11	0.863383	0.439483	0.409462	-1.2882	-0.211928	0.211928	0.0863383
RSBN1L	1.20928e-103	1.26653e-102	1.53754	0.549255	0.453243	-1.14164	0.62062	0.62062	0.153754
SMG1	0	0	2.2344	0.668741	0.484016	-1.04687	1.15989	1.15989	0.22344
ACSL3	0.00803628	0.0107286	0.942293	0.427751	0.415409	-1.2674	-0.0857526	0.0857526	0.0942293
NME1	1.66573e-09	3.36496e-09	1.1496	0.459903	0.429979	-1.21766	0.201129	0.201129	0.11496
LEPROT	3.77181e-15	9.46274e-15	0.838122	0.442834	0.406991	-1.29693	-0.254767	0.254767	0.0838122
HBEGF	2.59695e-15	6.54302e-15	0.810627	0.44694	0.40462	-1.30536	-0.30289	0.30289	0.0810627
VPS35	3.24369e-176	6.01655e-175	1.75873	0.591256	0.463718	-1.10868	0.814537	0.814537	0.175873
ARCN1	0.00019304	0.000295226	1.08195	0.441779	0.425048	-1.2343	0.113633	0.113633	0.108195
OS9	1.05279e-34	4.26123e-34	1.31527	0.499686	0.439798	-1.18509	0.395358	0.395358	0.131527
COPB1	1.60493e-38	6.98739e-38	1.31135	0.498545	0.439361	-1.18652	0.391052	0.391052	0.131135
UGP2	1.94519e-65	1.3025e-64	1.4352	0.526277	0.446484	-1.16332	0.521253	0.521253	0.14352
CCDC85B	0.00957465	0.0126929	0.941981	0.426534	0.414161	-1.27174	-0.0862296	0.0862296	0.0941981
CDKN2A	2.15161e-105	2.30762e-104	1.71373	0.581303	0.460252	-1.1195	0.777143	0.777143	0.171373
PRELID3B	1.11931e-206	2.45466e-205	1.8902	0.612204	0.468042	-1.09529	0.918541	0.918541	0.18902
YIF1A	0.0048925	0.00665452	1.06356	0.435278	0.422272	-1.24376	0.0889013	0.0889013	0.106356
CXCL2	1.16929e-19	3.34359e-19	0.731971	0.457736	0.396393	-1.335	-0.450141	0.450141	0.0731971
SCCPDH	0.00394545	0.00540776	0.937173	0.426412	0.413017	-1.27573	-0.0936129	0.0936129	0.0937173
GAS5	0	0	3.01474	0.759614	0.505789	-0.983391	1.59203	1.59203	0.301474
YIPF4	4.65258e-31	1.75119e-30	1.27535	0.487786	0.435128	-1.20049	0.350899	0.350899	0.127535
PAK1	8.26919e-08	1.54221e-07	0.886893	0.432718	0.408246	-1.29249	-0.173167	0.173167	0.0886893
GCHFR	3.15784e-295	9.97401e-294	0.329786	0.532764	0.35423	-1.49724	-1.6004	1.6004	0.0329786
C3	4.68174e-45	2.29382e-44	0.571255	0.48395	0.380204	-1.39516	-0.807792	0.807792	0.0571255
GPRC5C	5.54695e-41	2.53244e-40	0.72748	0.456514	0.394309	-1.3426	-0.45902	0.45902	0.072748
CSNK2A1	8.77486e-132	1.19505e-130	1.64286	0.564692	0.454208	-1.13857	0.716206	0.716206	0.164286
NPTN	1.29822e-29	4.74417e-29	1.27445	0.486242	0.433887	-1.20461	0.349871	0.349871	0.127445
RALY	1.76315e-12	4.0248e-12	1.1617	0.4584	0.426496	-1.22939	0.216239	0.216239	0.11617
SLC22A18	5.06694e-14	1.22264e-13	0.835466	0.438294	0.402236	-1.31388	-0.259347	0.259347	0.0835466
TUBA4A	1.68635e-89	1.50223e-88	1.5752	0.550061	0.449631	-1.15319	0.655533	0.655533	0.15752
XPO1	3.00509e-190	6.01257e-189	1.81226	0.594132	0.460986	-1.11721	0.857786	0.857786	0.181226
SKAP2	6.25563e-93	5.78559e-92	1.5382	0.54231	0.447435	-1.16025	0.621246	0.621246	0.15382
CLDN15	0	0	0.237654	0.550947	0.340939	-1.55241	-2.07307	2.07307	0.0237654
SMIM7	0.945966	0.951413	0.99854	0.414064	0.413762	-1.27313	-0.00210753	0.00210753	0.099854
SCOC	1.61857e-105	1.73871e-104	1.57997	0.549414	0.448574	-1.15658	0.659901	0.659901	0.157997
CTRB1	0	0	0.00318106	0.612307	0.307126	-1.7031	-8.29627	8.29627	0.000318106
UQCRC2	1.03031e-19	2.94912e-19	1.21123	0.468296	0.427462	-1.22613	0.276475	0.276475	0.121123
DNAJC1	4.99093e-60	3.10973e-59	0.679587	0.461333	0.387423	-1.36802	-0.55727	0.55727	0.0679587
UHMK1	2.84608e-256	7.89671e-255	2.00377	0.623716	0.467493	-1.09698	1.00272	1.00272	0.200377
MAP3K2	1.43593e-136	2.02279e-135	1.65736	0.563444	0.451704	-1.14655	0.728885	0.728885	0.165736
SDHD	2.89763e-33	1.14088e-32	0.759702	0.447586	0.393808	-1.34443	-0.396494	0.396494	0.0759702
CHMP1B	0.705873	0.731321	0.991139	0.413618	0.411786	-1.28003	-0.0128404	0.0128404	0.0991139
DNAJC7	9.76125e-55	5.5992e-54	1.37727	0.504555	0.435448	-1.19943	0.461816	0.461816	0.137727
FAM50A	3.74545e-53	2.09929e-52	0.686895	0.458054	0.386343	-1.37204	-0.541839	0.541839	0.0686895
PSMC3	2.27464e-10	4.76366e-10	1.15204	0.451271	0.421492	-1.24642	0.204196	0.204196	0.115204
TNRC6B	2.12156e-85	1.79974e-84	1.51517	0.533291	0.442629	-1.17583	0.599478	0.599478	0.151517
KPNA4	4.40694e-201	9.40771e-200	1.89652	0.603295	0.4607	-1.1181	0.923351	0.923351	0.189652
SLC25A37	5.21761e-29	1.87901e-28	1.28272	0.482502	0.429329	-1.21985	0.359202	0.359202	0.128272
FBXW5	0.0104807	0.0138529	1.06046	0.42704	0.414865	-1.26929	0.0846969	0.0846969	0.106046
IST1	3.01292e-10	6.27381e-10	1.15053	0.450108	0.420663	-1.24926	0.202298	0.202298	0.115053
COPS6	1.19852e-29	4.38143e-29	1.27126	0.47919	0.428066	-1.2241	0.346256	0.346256	0.127126
FDX1	8.69584e-120	1.0619e-118	0.558925	0.479117	0.373453	-1.421	-0.839274	0.839274	0.0558925
ZFAND6	1.34029e-42	6.2906e-42	1.34	0.494848	0.432069	-1.21067	0.422229	0.422229	0.134
KRAS	3.88636e-189	7.72962e-188	1.80372	0.586129	0.455541	-1.13435	0.850973	0.850973	0.180372
DGAT1	0.239286	0.269862	0.973538	0.413513	0.408042	-1.29321	-0.0386907	0.0386907	0.0973538
PMAIP1	2.45167e-05	3.98811e-05	0.896779	0.42422	0.402326	-1.31356	-0.157175	0.157175	0.0896779
HIPK2	4.14726e-38	1.79316e-37	0.732747	0.448743	0.388779	-1.36298	-0.448613	0.448613	0.0732747
LPGAT1	2.29354e-68	1.59642e-67	1.45044	0.51741	0.437067	-1.19407	0.53649	0.53649	0.145044
CAPRIN1	2.56223e-264	7.22895e-263	2.02818	0.621122	0.463683	-1.10879	1.02019	1.02019	0.202818
PJA2	1.94319e-197	4.08313e-196	1.88166	0.597574	0.457575	-1.12792	0.912007	0.912007	0.188166
SUCLG1	1.02101e-14	2.52307e-14	0.837616	0.431518	0.396481	-1.33467	-0.255639	0.255639	0.0837616
FBL	4.68496e-131	6.35459e-130	1.68306	0.56234	0.448228	-1.15769	0.751085	0.751085	0.168306
IL6ST	2.52161e-20	7.35289e-20	0.794443	0.437115	0.392188	-1.35038	-0.331984	0.331984	0.0794443
NFIB	7.35838e-52	4.04087e-51	0.681328	0.455001	0.382502	-1.38646	-0.553579	0.553579	0.0681328
DHCR24	2.17015e-62	1.38923e-61	0.655653	0.459236	0.380167	-1.3953	-0.608995	0.608995	0.0655653
DUSP5	4.43426e-108	4.87017e-107	0.523539	0.482411	0.367485	-1.44424	-0.933632	0.933632	0.0523539
IVNS1ABP	1.86638e-132	2.55568e-131	1.71266	0.566064	0.448291	-1.15749	0.776235	0.776235	0.171266
TMEM147	1.11753e-14	2.75751e-14	1.18671	0.455379	0.419555	-1.25307	0.246972	0.246972	0.118671
VKORC1	3.01013e-06	5.16684e-06	0.899012	0.420778	0.399531	-1.32362	-0.153588	0.153588	0.0899012
PSMD11	3.74656e-16	9.6687e-16	1.19318	0.456397	0.419451	-1.25343	0.254811	0.254811	0.119318
CTSS	1.79859e-157	2.93502e-156	1.95828	0.606559	0.458149	-1.12611	0.969585	0.969585	0.195828
PKN2	4.01258e-166	6.9248e-165	1.78331	0.577433	0.450614	-1.15003	0.83456	0.83456	0.178331
POLR2F	1.47717e-08	2.84993e-08	0.878842	0.423089	0.397459	-1.33112	-0.186324	0.186324	0.0878842
COX14	9.42096e-10	1.92267e-09	0.868046	0.424472	0.396466	-1.33473	-0.204157	0.204157	0.0868046
EPS8L2	1.30592e-15	3.31523e-15	1.20189	0.458056	0.419585	-1.25297	0.265302	0.265302	0.120189
SRSF6	1.81061e-10	3.80974e-10	1.15147	0.445355	0.416063	-1.26513	0.203472	0.203472	0.115147
PHF3	0	0	2.32214	0.65858	0.471094	-1.08591	1.21545	1.21545	0.232214
CTSA	5.40106e-75	4.0605e-74	1.51273	0.525899	0.436773	-1.19504	0.597155	0.597155	0.151273
PPP1R10	0.0516423	0.0635617	1.04689	0.417333	0.407987	-1.2934	0.0661077	0.0661077	0.104689
TMEM179B	0.00178003	0.002519	1.07102	0.423626	0.409581	-1.28778	0.0989817	0.0989817	0.107102
TMEM63A	2.98512e-47	1.52118e-46	1.38974	0.498958	0.428993	-1.22097	0.474817	0.474817	0.138974
PLEKHB2	1.27844e-51	6.99952e-51	1.38684	0.497919	0.428474	-1.22272	0.471803	0.471803	0.138684
PCNP	3.31715e-139	4.73259e-138	1.70184	0.559884	0.444435	-1.16996	0.767096	0.767096	0.170184
HECTD1	7.84626e-69	5.49184e-68	1.4636	0.513812	0.432435	-1.20944	0.549526	0.549526	0.14636
C1QBP	2.67837e-76	2.03722e-75	0.618562	0.461236	0.373269	-1.42171	-0.693011	0.693011	0.0618562
SNRPC	3.76291e-38	1.62803e-37	1.32173	0.483153	0.424349	-1.23668	0.402424	0.402424	0.132173
PHF14	6.87899e-65	4.56358e-64	1.42117	0.504678	0.429896	-1.21794	0.507079	0.507079	0.142117
CLIC3	4.63864e-227	1.13635e-225	2.20402	0.63914	0.464564	-1.10605	1.14014	1.14014	0.220402
NOL7	1.06477e-166	1.84388e-165	1.83302	0.581848	0.449636	-1.15317	0.87422	0.87422	0.183302
CGN	1.01486e-191	2.04889e-190	1.88898	0.590854	0.451821	-1.14618	0.917604	0.917604	0.188898
PAIP2	0.00250307	0.00349348	1.07198	0.422362	0.408183	-1.29271	0.100274	0.100274	0.107198
MEAF6	0.00354446	0.00487746	0.935391	0.411758	0.398457	-1.32751	-0.096359	0.096359	0.0935391
CELF1	1.54935e-92	1.42702e-91	1.53955	0.527012	0.434663	-1.20203	0.622509	0.622509	0.153955
TMEM259	3.02401e-26	1.0237e-25	1.27004	0.469754	0.419813	-1.25218	0.344879	0.344879	0.127004
TMEM14C	2.66922e-20	7.77768e-20	1.23647	0.461982	0.417806	-1.2591	0.306222	0.306222	0.123647
EMC7	2.14439e-07	3.91712e-07	0.888497	0.417576	0.394296	-1.34265	-0.170562	0.170562	0.0888497
GATA6	2.03508e-11	4.45712e-11	0.854852	0.42231	0.391661	-1.35232	-0.226253	0.226253	0.0854852
SGMS2	0.299729	0.332759	1.02643	0.409238	0.403969	-1.30768	0.0376337	0.0376337	0.102643
ANKRD10	0.000314292	0.000472885	1.08555	0.424558	0.407829	-1.29396	0.118427	0.118427	0.108555
TRA2A	2.88805e-34	1.15776e-33	1.3068	0.477459	0.421411	-1.2467	0.386039	0.386039	0.13068
AFG3L2	3.43156e-81	2.78181e-80	0.62498	0.457868	0.372012	-1.42658	-0.678118	0.678118	0.062498
VPS29	0.000270371	0.000408977	1.08725	0.424355	0.407327	-1.29574	0.12069	0.12069	0.108725
BIRC2	5.68346e-05	9.02596e-05	0.91165	0.413238	0.394983	-1.34014	-0.133448	0.133448	0.091165
TFG	9.44994e-188	1.86291e-186	1.85401	0.581962	0.447927	-1.15866	0.890645	0.890645	0.185401
DEGS2	0	0	0.291114	0.52154	0.336682	-1.57054	-1.78034	1.78034	0.0291114
OXR1	6.1505e-121	7.58915e-120	1.6306	0.542175	0.437337	-1.19318	0.705404	0.705404	0.16306
MAP4K4	2.07996e-195	4.30301e-194	1.95037	0.596832	0.451419	-1.14746	0.963751	0.963751	0.195037
PRKDC	1.02319e-152	1.60578e-151	1.76524	0.566198	0.443472	-1.17308	0.819865	0.819865	0.176524
HEXB	1.03479e-71	7.48535e-71	0.637407	0.453954	0.371653	-1.42797	-0.649714	0.649714	0.0637407
SP100	3.99563e-122	4.98226e-121	1.63771	0.542296	0.436713	-1.19524	0.711676	0.711676	0.163771
RAP2B	3.74747e-11	8.10238e-11	1.17207	0.44361	0.411046	-1.28263	0.22906	0.22906	0.117207
UQCC2	0.00032339	0.000485956	1.08682	0.42233	0.405461	-1.30237	0.120118	0.120118	0.108682
TMEM45B	0.577389	0.607797	0.987031	0.400806	0.398206	-1.32841	-0.0188332	0.0188332	0.0987031
ANXA7	4.33253e-17	1.1503e-16	1.21128	0.452141	0.412708	-1.27681	0.276537	0.276537	0.121128
PRPF38B	1.05647e-28	3.78092e-28	1.27555	0.466564	0.416169	-1.26476	0.351119	0.351119	0.127555
MIR4435-2HG	3.15879e-38	1.36961e-37	0.680782	0.444765	0.373776	-1.41975	-0.554736	0.554736	0.0680782
EIF3B	1.77724e-57	1.06412e-56	1.41668	0.497006	0.423915	-1.23815	0.502515	0.502515	0.141668
BMP2	3.51748e-100	3.55071e-99	0.558322	0.465483	0.362685	-1.46321	-0.840831	0.840831	0.0558322
ZNF292	0	0	3.02997	0.726522	0.483149	-1.04946	1.5993	1.5993	0.302997
MRPL21	0.00992424	0.0131416	0.944445	0.405797	0.394525	-1.34181	-0.0824618	0.0824618	0.0944445
SHISA5	2.64537e-09	5.29021e-09	1.14075	0.434556	0.407746	-1.29426	0.189989	0.189989	0.114075
LTBR	1.02126e-95	9.78302e-95	1.58707	0.530607	0.432469	-1.20933	0.666366	0.666366	0.158707
RNF103	0.943844	0.949659	1.00163	0.398543	0.398219	-1.32837	0.00234852	0.00234852	0.100163
NR2F6	0.00261764	0.00364756	1.06792	0.415852	0.402627	-1.31248	0.0948074	0.0948074	0.106792
ODC1	5.23516e-79	4.14847e-78	0.599921	0.457679	0.366124	-1.44959	-0.737155	0.737155	0.0599921
PNPLA2	5.16951e-05	8.23253e-05	0.905413	0.410559	0.391142	-1.35424	-0.143351	0.143351	0.0905413
DHRS3	6.05357e-09	1.19056e-08	0.86773	0.415745	0.38825	-1.36494	-0.204682	0.204682	0.086773
DHX36	2.64455e-273	7.73271e-272	2.06368	0.609281	0.45226	-1.14478	1.04522	1.04522	0.206368
ITM2C	6.56725e-09	1.28919e-08	0.869011	0.415111	0.387923	-1.36616	-0.202553	0.202553	0.0869011
EML4	2.11324e-34	8.49526e-34	1.30197	0.470824	0.416223	-1.26457	0.380698	0.380698	0.130197
TNFRSF1A	3.70609e-30	1.36903e-29	1.31483	0.473597	0.416896	-1.26224	0.394876	0.394876	0.131483
METTL26	1.25861e-258	3.5164e-257	2.1326	0.618258	0.454082	-1.13898	1.09261	1.09261	0.21326
CISD1	6.54894e-56	3.82539e-55	0.677849	0.443161	0.371778	-1.42748	-0.560963	0.560963	0.0677849
DYNLT3	9.92929e-54	5.6091e-53	1.4125	0.493823	0.421716	-1.24566	0.498247	0.498247	0.14125
ATP2A2	7.30289e-57	4.32362e-56	1.43731	0.498767	0.42289	-1.24165	0.523373	0.523373	0.143731
SORL1	0.804297	0.822602	0.994131	0.397028	0.395863	-1.33693	-0.00849257	0.00849257	0.0994131
TMEM176B	0	0	3.0777	0.727094	0.481669	-1.05389	1.62185	1.62185	0.30777
ILF3	7.2327e-52	3.97294e-51	1.39532	0.489778	0.420396	-1.25018	0.480593	0.480593	0.139532
SFT2D1	1.42915e-10	3.02166e-10	1.15105	0.434323	0.405826	-1.30107	0.202949	0.202949	0.115105
NCOA4	0.985084	0.986606	1.00042	0.395728	0.395644	-1.33773	0.000609987	0.000609987	0.100042
PSMC4	1.84814e-56	1.08681e-55	1.44091	0.498369	0.42212	-1.24428	0.526976	0.526976	0.144091
TNFAIP2	3.60741e-09	7.17198e-09	1.16882	0.438236	0.406588	-1.29836	0.225051	0.225051	0.116882
CPNE3	4.37824e-12	9.83561e-12	1.15892	0.435815	0.405934	-1.30068	0.212783	0.212783	0.115892
EIF2A	9.35866e-190	1.8669e-188	1.83642	0.570434	0.440527	-1.1827	0.876897	0.876897	0.183642
WNK1	1.62458e-83	1.34909e-82	1.52266	0.514283	0.426017	-1.23102	0.606593	0.606593	0.152266
MBNL2	1.46143e-99	1.46128e-98	1.58857	0.526872	0.429267	-1.22005	0.667727	0.667727	0.158857
CCDC12	1.59031e-25	5.29874e-25	1.25398	0.457682	0.411331	-1.28163	0.326519	0.326519	0.125398
CALCOCO2	4.04138e-20	1.17198e-19	1.21672	0.449092	0.409096	-1.28949	0.282994	0.282994	0.121672
CTSL	3.78059e-79	3.00176e-78	0.561831	0.460828	0.359867	-1.47446	-0.831791	0.831791	0.0561831
2025-03-06	1.45647e-55	8.45592e-55	1.40016	0.489144	0.419247	-1.25413	0.485588	0.485588	0.140016
PARP1	5.39677e-47	2.73971e-46	1.36069	0.480785	0.417061	-1.26167	0.444338	0.444338	0.136069
MRPS36	1.19771e-31	4.56885e-31	0.753736	0.429349	0.376482	-1.40935	-0.407869	0.407869	0.0753736
TMEM165	2.1694e-286	6.61287e-285	2.1992	0.624279	0.454072	-1.13901	1.13698	1.13698	0.21992
LGMN	4.19577e-19	1.18161e-18	0.7971	0.42246	0.379601	-1.39744	-0.327167	0.327167	0.07971
HSPG2	7.52078e-19	2.10532e-18	1.2475	0.455401	0.410226	-1.28551	0.319035	0.319035	0.12475
CITED4	1.30664e-51	7.15005e-51	0.591816	0.454939	0.362089	-1.46558	-0.756779	0.756779	0.0591816
CTBP2	4.96225e-60	3.09282e-59	1.41856	0.492237	0.419616	-1.25286	0.504428	0.504428	0.141856
IARS2	3.66023e-55	2.11344e-54	1.38912	0.485791	0.41775	-1.25929	0.474174	0.474174	0.138912
RNMT	1.34423e-39	5.97804e-39	1.33743	0.474671	0.414791	-1.26954	0.419464	0.419464	0.133743
SURF4	3.0998e-31	1.17069e-30	1.30585	0.46754	0.412787	-1.27653	0.384993	0.384993	0.130585
COL18A1	6.67219e-69	4.67332e-68	0.512535	0.467969	0.353909	-1.49855	-0.964277	0.964277	0.0512535
ARID1B	4.58434e-226	1.11355e-224	2.01479	0.59571	0.445688	-1.16589	1.01063	1.01063	0.201479
PCMTD1	0	0	2.26968	0.631572	0.454918	-1.13632	1.18249	1.18249	0.226968
RAB6A	2.25582e-33	8.89923e-33	1.29062	0.463592	0.411397	-1.2814	0.368063	0.368063	0.129062
GLG1	2.88673e-84	2.4172e-83	1.51758	0.510557	0.423491	-1.2396	0.601777	0.601777	0.151758
PPP1R2	1.28821e-103	1.3485e-102	1.57747	0.521976	0.426434	-1.2296	0.65761	0.65761	0.157747
PMVK	1.22904e-20	3.6169e-20	0.802636	0.420145	0.378684	-1.40093	-0.317183	0.317183	0.0802636
MYO1C	0.000206139	0.000314707	0.915557	0.404222	0.387155	-1.36902	-0.127278	0.127278	0.0915557
PPCS	1.71969e-76	1.3125e-75	1.47596	0.502103	0.421144	-1.24761	0.561657	0.561657	0.147596
SDHC	4.58609e-22	1.4035e-21	1.23231	0.450085	0.407661	-1.29456	0.301368	0.301368	0.123231
AP1M2	0.00188148	0.00265733	0.933131	0.401476	0.388053	-1.36568	-0.0998481	0.0998481	0.0933131
DEPP1	7.97749e-36	3.29736e-35	1.36786	0.479664	0.415165	-1.26824	0.45192	0.45192	0.136786
LPIN2	1.51205e-12	3.46301e-12	0.845116	0.413568	0.381541	-1.39009	-0.242778	0.242778	0.0845116
CHCHD1	5.48732e-07	9.81561e-07	0.887068	0.407311	0.384311	-1.37965	-0.172884	0.172884	0.0887068
GNG12	1.84315e-07	3.37852e-07	1.1221	0.423182	0.400157	-1.32136	0.166206	0.166206	0.11221
APEX1	2.58797e-78	2.03791e-77	1.49262	0.504292	0.421074	-1.24785	0.577846	0.577846	0.149262
DUSP23	0.00423669	0.00579555	1.06809	0.409464	0.396412	-1.33493	0.0950354	0.0950354	0.106809
BCAS1	0.1755	0.201373	0.967006	0.395903	0.389372	-1.36078	-0.0484037	0.0484037	0.0967006
METAP2	1.38941e-64	9.18412e-64	1.46808	0.498798	0.41928	-1.25401	0.553929	0.553929	0.146808
IPO7	9.51691e-14	2.27184e-13	1.18177	0.436779	0.403188	-1.31047	0.240945	0.240945	0.118177
SEPHS2	2.06299e-23	6.54166e-23	1.24737	0.451856	0.407052	-1.29672	0.318886	0.318886	0.124737
PHIP	0	0	2.39496	0.644144	0.45655	-1.13116	1.26	1.26	0.239496
SUCLG2	8.9353e-104	9.37297e-103	1.57743	0.519363	0.424304	-1.23683	0.657579	0.657579	0.157743
FAAP20	0.0406368	0.0505237	0.953795	0.397126	0.387951	-1.36605	-0.068249	0.068249	0.0953795
SLC50A1	1.86912e-18	5.17031e-18	1.21978	0.445024	0.404932	-1.30425	0.28662	0.28662	0.121978
AMD1	2.0727e-77	1.60759e-76	1.53689	0.511233	0.421936	-1.2449	0.620012	0.620012	0.153689
GLS	6.04107e-23	1.89555e-22	1.25908	0.453789	0.407102	-1.29654	0.332366	0.332366	0.125908
TMEM87A	2.82193e-18	7.77278e-18	1.20983	0.442419	0.404053	-1.30738	0.274802	0.274802	0.120983
OLA1	2.67503e-80	2.14944e-79	1.49638	0.503177	0.419719	-1.2525	0.581481	0.581481	0.149638
ACOT13	2.13098e-169	3.76161e-168	0.465662	0.472866	0.346529	-1.52895	-1.10265	1.10265	0.0465662
PHB2	0.0257929	0.0327763	1.05231	0.403897	0.393858	-1.34425	0.073558	0.073558	0.105231
ABHD11	2.7579e-31	1.04352e-30	1.30665	0.46311	0.408767	-1.29065	0.385873	0.385873	0.130665
ITPR3	2.76292e-65	1.84391e-64	1.47022	0.496753	0.417315	-1.26079	0.556027	0.556027	0.147022
TSPAN15	4.35763e-31	1.64202e-30	0.758308	0.422181	0.371161	-1.42988	-0.399144	0.399144	0.0758308
AGRN	4.3495e-31	1.63926e-30	1.33026	0.46685	0.408898	-1.29019	0.411713	0.411713	0.133026
PDXDC1	2.81162e-184	5.3996e-183	1.87951	0.567623	0.434814	-1.20153	0.910359	0.910359	0.187951
HEXIM1	0.00678497	0.00911012	1.07093	0.406579	0.393115	-1.34698	0.0988617	0.0988617	0.107093
TC2N	7.14186e-25	2.34805e-24	1.26817	0.452655	0.404794	-1.30474	0.34275	0.34275	0.126817
VGLL4	4.01467e-18	1.09963e-17	1.20558	0.438374	0.400998	-1.31833	0.269722	0.269722	0.120558
CERS2	0.00115749	0.00166249	1.0768	0.407531	0.392997	-1.34741	0.106756	0.106756	0.10768
TNFRSF21	8.96803e-76	6.79042e-75	1.50724	0.501649	0.417237	-1.26106	0.591908	0.591908	0.150724
YTHDC1	3.16708e-173	5.74709e-172	1.84224	0.560418	0.432311	-1.20986	0.88146	0.88146	0.184224
FDFT1	5.30405e-35	2.15902e-34	0.736344	0.424043	0.368142	-1.44166	-0.441548	0.441548	0.0736344
NASP	2.27435e-21	6.82406e-21	1.24704	0.447319	0.403012	-1.31111	0.318506	0.318506	0.124704
ZMYND8	2.80095e-154	4.46907e-153	1.77897	0.549876	0.429486	-1.21932	0.831045	0.831045	0.177897
AKR1B10	7.34856e-297	2.33573e-295	0.213029	0.521282	0.316164	-1.66126	-2.23088	2.23088	0.0213029
ZC3H13	1.96647e-157	3.20636e-156	1.77508	0.549065	0.429191	-1.22031	0.827886	0.827886	0.177508
ETHE1	0.625986	0.654972	0.988689	0.388738	0.386539	-1.37131	-0.0164114	0.0164114	0.0988689
SEMA3B	7.47924e-71	5.34673e-70	0.610954	0.443223	0.357005	-1.48598	-0.710864	0.710864	0.0610954
CRIM1	1.02492e-17	2.77325e-17	0.810591	0.412237	0.373196	-1.422	-0.302954	0.302954	0.0810591
NDUFS4	3.04435e-12	6.88759e-12	0.844967	0.407291	0.375719	-1.41227	-0.243033	0.243033	0.0844967
BAD	8.05255e-63	5.18626e-62	0.65663	0.434927	0.360256	-1.47291	-0.606847	0.606847	0.065663
UBE2E3	4.14223e-11	8.94049e-11	1.15763	0.425179	0.396232	-1.33558	0.211171	0.211171	0.115763
BTN3A2	4.58364e-281	1.36815e-279	0.304523	0.499137	0.325566	-1.61898	-1.71538	1.71538	0.0304523
EPN1	0.000211672	0.000322787	1.08717	0.407914	0.39156	-1.3527	0.120584	0.120584	0.108717
SPTSSA	2.79339e-05	4.52822e-05	1.1007	0.411156	0.392348	-1.34979	0.138426	0.138426	0.11007
STUB1	1.55963e-75	1.17649e-74	1.52113	0.5016	0.415677	-1.26647	0.605143	0.605143	0.152113
MMP23B	0	0	0.118069	0.5413	0.302604	-1.7245	-3.0823	3.0823	0.0118069
HOOK2	1.39911e-56	8.24447e-56	1.42913	0.4835	0.410908	-1.28311	0.515141	0.515141	0.142913
PDCD10	4.56196e-112	5.20095e-111	1.62829	0.521179	0.420628	-1.24938	0.703359	0.703359	0.162829
TRAK1	8.31773e-144	1.23402e-142	1.73814	0.54024	0.425526	-1.23268	0.797545	0.797545	0.173814
POLR2E	9.37674e-05	0.000146618	0.912072	0.396959	0.379507	-1.3978	-0.13278	0.13278	0.0912072
ERBIN	1.00568e-87	8.78736e-87	1.54929	0.506616	0.416807	-1.26255	0.631609	0.631609	0.154929
KANSL1	6.9109e-88	6.04643e-87	1.5322	0.503149	0.415766	-1.26616	0.615601	0.615601	0.15322
DNAJC8	0.00280187	0.00389401	1.07011	0.403126	0.38992	-1.35875	0.0977578	0.0977578	0.107011
EHF	0	0	2.36184	0.629664	0.44813	-1.15801	1.23991	1.23991	0.236184
COPZ1	1.9175e-26	6.52251e-26	1.27127	0.449582	0.401614	-1.31612	0.346276	0.346276	0.127127
TMEM98	0	0	0.221052	0.515802	0.314909	-1.66699	-2.17754	2.17754	0.0221052
PICALM	2.09971e-38	9.12767e-38	1.34047	0.464256	0.405296	-1.30295	0.422742	0.422742	0.134047
SINHCAF	4.22683e-161	7.05806e-160	1.76758	0.543614	0.425579	-1.2325	0.821779	0.821779	0.176758
TRIM56	1.30991e-172	2.36631e-171	1.84406	0.556006	0.428758	-1.22177	0.882889	0.882889	0.184406
METRNL	1.88774e-41	8.67361e-41	0.704537	0.425261	0.362436	-1.4642	-0.505253	0.505253	0.0704537
NSD3	0	0	2.48592	0.643514	0.451188	-1.1482	1.31378	1.31378	0.248592
PPP1R1B	8.20752e-72	5.9435e-71	0.594672	0.442212	0.35259	-1.50393	-0.749834	0.749834	0.0594672
UBE2K	6.4009e-273	1.8662e-271	2.11093	0.594635	0.438163	-1.19046	1.07788	1.07788	0.211093
MLEC	1.4471e-101	1.48011e-100	1.62229	0.517003	0.417844	-1.25896	0.698035	0.698035	0.162229
NT5C3A	0.00358062	0.0049262	1.06665	0.400178	0.387675	-1.36708	0.0930869	0.0930869	0.106665
AAMDC	7.85146e-148	1.19575e-146	0.496807	0.458249	0.342954	-1.54391	-1.00924	1.00924	0.0496807
RPS6KA3	1.79741e-13	4.25432e-13	1.18033	0.426934	0.39432	-1.34256	0.239194	0.239194	0.118033
PABPC4	1.83879e-25	6.12157e-25	1.28609	0.450414	0.400316	-1.32079	0.362996	0.362996	0.128609
COPB2	1.7492e-165	3.00068e-164	1.79413	0.54502	0.424399	-1.23651	0.843281	0.843281	0.179413
SLC6A8	1.00554e-53	5.67873e-53	1.48204	0.489777	0.410125	-1.28586	0.567589	0.567589	0.148204
GGNBP2	4.05425e-103	4.21541e-102	1.58919	0.509634	0.41516	-1.26826	0.668292	0.668292	0.158919
CHPF	1.27665e-08	2.47041e-08	1.14462	0.417804	0.391409	-1.35325	0.194873	0.194873	0.114462
CAPN5	2.83905e-16	7.35122e-16	0.816346	0.406516	0.369186	-1.43758	-0.292748	0.292748	0.0816346
EPB41L4A-AS1	0.114672	0.135359	1.03923	0.39209	0.38469	-1.37823	0.0555158	0.0555158	0.103923
YAP1	2.07798e-09	4.17801e-09	1.14308	0.417276	0.39116	-1.35417	0.192929	0.192929	0.114308
ARSD	4.45002e-37	1.8943e-36	0.737053	0.417672	0.362759	-1.46292	-0.440161	0.440161	0.0737053
ELOVL1	0.229787	0.259806	0.971617	0.385399	0.37993	-1.39619	-0.0415404	0.0415404	0.0971617
AKAP1	0.929135	0.936454	0.997944	0.381949	0.381556	-1.39003	-0.00296906	0.00296906	0.0997944
ESD	0.00437178	0.00597214	1.06675	0.398267	0.385806	-1.37405	0.0932274	0.0932274	0.106675
CCDC186	1.94736e-242	5.12023e-241	2.07568	0.585667	0.433911	-1.20453	1.05358	1.05358	0.207568
DCXR	2.26148e-137	3.1947e-136	0.507461	0.453964	0.342165	-1.54723	-0.97863	0.97863	0.0507461
TCIM	1.35354e-142	1.99486e-141	2.08231	0.586287	0.43392	-1.2045	1.05819	1.05819	0.208231
VAMP2	6.70687e-07	1.19397e-06	0.886149	0.39556	0.373043	-1.42259	-0.174378	0.174378	0.0886149
NIPBL	7.30327e-153	1.14705e-151	1.77495	0.539682	0.421867	-1.24514	0.827781	0.827781	0.177495
EBPL	3.23854e-18	8.89955e-18	0.807989	0.406229	0.367229	-1.44525	-0.307592	0.307592	0.0807989
DNAJB11	0.00272622	0.00379411	1.07159	0.398419	0.38511	-1.37666	0.0997543	0.0997543	0.107159
POLE4	3.01183e-47	1.53402e-46	0.700337	0.421408	0.358268	-1.48089	-0.513878	0.513878	0.0700337
ABI1	1.02205e-15	2.60546e-15	1.20138	0.4285	0.392587	-1.34892	0.26469	0.26469	0.120138
DNAJA4	3.22503e-23	1.01734e-22	0.763583	0.411723	0.363054	-1.46175	-0.389143	0.389143	0.0763583
IDH1	3.36314e-12	7.596e-12	1.17533	0.42227	0.390773	-1.3556	0.233069	0.233069	0.117533
TRAPPC2L	2.6097e-08	4.98229e-08	1.13676	0.413294	0.388433	-1.36426	0.18493	0.18493	0.113676
TRIP11	2.91363e-48	1.51316e-47	1.40221	0.470063	0.402646	-1.31242	0.487706	0.487706	0.140221
SCAMP2	2.0261e-05	3.31517e-05	0.907218	0.390786	0.372657	-1.42408	-0.140478	0.140478	0.0907218
THOC7	1.52936e-05	2.52128e-05	1.10212	0.404072	0.385351	-1.37575	0.140287	0.140287	0.110212
TRIM28	1.03756e-39	4.62551e-39	1.3777	0.464657	0.400963	-1.31846	0.462263	0.462263	0.13777
EIF2AK1	2.92266e-45	1.43757e-44	1.35075	0.458471	0.398946	-1.32574	0.433756	0.433756	0.135075
MRPS34	1.00511e-221	2.37817e-220	1.9969	0.568559	0.426639	-1.22891	0.997764	0.997764	0.19969
TAOK1	1.60389e-123	2.02762e-122	1.65963	0.515238	0.412845	-1.27633	0.730862	0.730862	0.165963
WBP2	0.343819	0.377928	0.977808	0.379886	0.375671	-1.41246	-0.0323768	0.0323768	0.0977808
PSMD1	2.79002e-109	3.10676e-108	1.61222	0.506806	0.410579	-1.28427	0.689052	0.689052	0.161222
CISD2	1.14274e-31	4.36083e-31	1.29454	0.445333	0.39467	-1.34128	0.372437	0.372437	0.129454
CDC42BPA	4.12982e-79	3.27646e-78	1.51752	0.489519	0.406048	-1.30028	0.601713	0.601713	0.151752
PRMT1	1.19076e-49	6.30305e-49	1.40847	0.468383	0.400464	-1.32025	0.494132	0.494132	0.140847
FAM3B	0	0	0.285845	0.490271	0.315205	-1.66564	-1.8067	1.8067	0.0285845
EPS8L1	8.3487e-147	1.26192e-145	1.87379	0.548525	0.420629	-1.24938	0.905963	0.905963	0.187379
PPP1R7	0.665868	0.693306	0.990267	0.377253	0.375417	-1.41343	-0.0141102	0.0141102	0.0990267
TMED7	1.87235e-127	2.45188e-126	1.68356	0.517648	0.412559	-1.27733	0.751512	0.751512	0.168356
PPP1R16A	2.60423e-32	1.00642e-31	0.745152	0.409993	0.35775	-1.48298	-0.424393	0.424393	0.0745152
JAG1	0.00171129	0.0024248	0.920536	0.385582	0.370262	-1.43338	-0.119453	0.119453	0.0920536
MAPK1IP1L	0.0845923	0.101402	0.959821	0.38051	0.372865	-1.42327	-0.0591629	0.0591629	0.0959821
DDAH1	2.86985e-27	9.9826e-27	0.767914	0.40615	0.359019	-1.47787	-0.380984	0.380984	0.0767914
ARHGAP12	5.14487e-33	2.0162e-32	1.30494	0.445527	0.393471	-1.34567	0.383981	0.383981	0.130494
EIF4A3	8.91512e-26	2.98927e-25	0.763921	0.406451	0.358473	-1.48006	-0.388505	0.388505	0.0763921
INSR	1.78649e-117	2.126e-116	1.69439	0.517807	0.411704	-1.28032	0.760763	0.760763	0.169439
PAWR	3.16795e-16	8.18913e-16	1.20997	0.424271	0.387458	-1.36789	0.274972	0.274972	0.120997
ANXA10	8.18278e-112	9.30253e-111	1.85116	0.542872	0.418065	-1.2582	0.888429	0.888429	0.185116
ADH5	5.63057e-05	8.94479e-05	1.09607	0.397912	0.380472	-1.39414	0.132346	0.132346	0.109607
USP53	1.22223e-234	3.10788e-233	2.11299	0.580491	0.427607	-1.22564	1.07929	1.07929	0.211299
CKS1B	9.6366e-68	6.65223e-67	1.50975	0.484665	0.402843	-1.31171	0.59431	0.59431	0.150975
SSNA1	0.000349762	0.000524095	1.08636	0.39544	0.379723	-1.39698	0.1195	0.1195	0.108636
SLC39A1	9.00073e-05	0.000140936	1.09642	0.397561	0.38008	-1.39563	0.132805	0.132805	0.109642
RNASEH2C	1.03412e-32	4.0282e-32	0.737429	0.408855	0.355178	-1.49339	-0.439423	0.439423	0.0737429
TFPI2	2.05087e-267	5.88542e-266	0.0144575	0.550751	0.279355	-1.83983	-6.11204	6.11204	0.00144575
GSDMD	0.000257169	0.000389477	1.09238	0.396398	0.379636	-1.39731	0.127478	0.127478	0.109238
RAB4A	0.0179278	0.0231418	1.05642	0.387658	0.377307	-1.40619	0.0791799	0.0791799	0.105642
RPL7L1	6.89208e-125	8.80153e-124	1.68963	0.515346	0.410174	-1.28569	0.75671	0.75671	0.168963
TLN1	1.47797e-190	2.96302e-189	2.12544	0.580868	0.427079	-1.22742	1.08776	1.08776	0.212544
MBOAT2	2.38699e-20	6.96542e-20	1.24425	0.43049	0.388237	-1.36499	0.315273	0.315273	0.124425
POLR2H	4.212e-24	1.35877e-23	1.2565	0.43304	0.388839	-1.36275	0.329413	0.329413	0.12565
TRAPPC6A	4.18575e-24	1.35052e-23	1.25557	0.432715	0.388676	-1.36336	0.328338	0.328338	0.125557
AK4	1.44396e-26	4.93471e-26	0.758907	0.404888	0.35608	-1.48973	-0.398006	0.398006	0.0758907
MKNK2	0.008326	0.0110969	1.06369	0.388675	0.377038	-1.40722	0.089084	0.089084	0.106369
WTAP	8.20993e-08	1.53201e-07	1.14494	0.40752	0.381725	-1.3894	0.195276	0.195276	0.114494
ATP6V1D	9.75983e-14	2.32817e-13	1.18731	0.416668	0.383801	-1.38157	0.247701	0.247701	0.118731
BROX	1.91222e-182	3.64101e-181	1.86608	0.541736	0.416021	-1.26527	0.900008	0.900008	0.186608
HIGD1A	2.03358e-28	7.24685e-28	1.28298	0.436281	0.388166	-1.36525	0.3595	0.3595	0.128298
NDUFV3	7.17409e-46	3.56451e-45	0.696737	0.411996	0.349524	-1.51654	-0.521314	0.521314	0.0696737
CHMP4A	0.450397	0.485698	0.98258	0.373178	0.369928	-1.43468	-0.0253534	0.0253534	0.098258
CERS6	3.3977e-05	5.46856e-05	0.905686	0.382761	0.364711	-1.45517	-0.142917	0.142917	0.0905686
BOD1L1	0	0	2.54388	0.627595	0.437151	-1.1938	1.34703	1.34703	0.254388
TMEM14B	1.96985e-20	5.76406e-20	1.24285	0.427084	0.385358	-1.37573	0.313654	0.313654	0.124285
SH3RF1	2.51264e-85	2.1306e-84	1.54429	0.486367	0.400655	-1.31957	0.626942	0.626942	0.154429
TRAF4	0.237156	0.26764	0.972017	0.374197	0.368961	-1.43846	-0.040947	0.040947	0.0972017
DDX27	6.9182e-94	6.46987e-93	1.5622	0.489392	0.40133	-1.31714	0.643581	0.643581	0.15622
GMNN	3.79077e-210	8.461e-209	0.301486	0.479852	0.312259	-1.67919	-1.72984	1.72984	0.0301486
TRAPPC4	2.98634e-56	1.75152e-55	0.666044	0.415844	0.346407	-1.52946	-0.586312	0.586312	0.0666044
ARPC5L	2.43887e-172	4.38996e-171	1.88378	0.541903	0.414784	-1.26957	0.91363	0.91363	0.188378
ACOX1	0.343927	0.378026	1.02268	0.375851	0.371683	-1.42786	0.0323587	0.0323587	0.102268
MAP2K3	7.12846e-19	1.99633e-18	0.770416	0.399998	0.354081	-1.49785	-0.37629	0.37629	0.0770416
VPS13C	3.01948e-74	2.24566e-73	1.51114	0.479338	0.39827	-1.32818	0.595636	0.595636	0.151114
ANPEP	0	0	0.0415834	0.537825	0.280093	-1.83602	-4.58785	4.58785	0.00415834
GAS6	4.89095e-217	1.1306e-215	0.357607	0.467704	0.317478	-1.65527	-1.48355	1.48355	0.0357607
METTL5	2.38691e-36	9.9934e-36	1.32031	0.441589	0.388023	-1.36579	0.400878	0.400878	0.132031
HNRNPA0	5.45539e-59	3.3411e-58	1.45159	0.467336	0.394642	-1.34138	0.537631	0.537631	0.145159
TRIM44	1.00885e-186	1.97522e-185	1.9433	0.548819	0.415616	-1.26668	0.958508	0.958508	0.19433
EFCAB14	1.1174e-86	9.62945e-86	1.53447	0.482497	0.398467	-1.32747	0.617745	0.617745	0.153447
ACAA1	4.21575e-13	9.85066e-13	0.834225	0.390239	0.357892	-1.4824	-0.261492	0.261492	0.0834225
SPEN	4.23935e-126	5.46599e-125	1.72783	0.515374	0.406826	-1.29752	0.78896	0.78896	0.172783
ATP6V0C	0	0	3.02101	0.671731	0.447041	-1.16152	1.59503	1.59503	0.302101
NEU1	7.32765e-53	4.08996e-52	0.661563	0.414503	0.344361	-1.53801	-0.59605	0.59605	0.0661563
EIF4E2	3.54155e-07	6.39888e-07	1.12489	0.398578	0.376451	-1.40947	0.16979	0.16979	0.112489
SNX9	6.91316e-100	6.95052e-99	1.63672	0.499635	0.402449	-1.31312	0.710807	0.710807	0.163672
CAVIN1	1.74161e-98	1.72342e-97	0.553281	0.431324	0.334983	-1.57784	-0.853915	0.853915	0.0553281
DERL1	2.35334e-84	1.97221e-83	1.53274	0.481136	0.39752	-1.3309	0.616118	0.616118	0.153274
COA3	0.793328	0.812376	1.006	0.369402	0.3683	-1.44105	0.00863419	0.00863419	0.1006
PFDN4	8.96978e-131	1.21255e-129	1.76892	0.520027	0.407003	-1.29689	0.822866	0.822866	0.176892
HAX1	0.0584325	0.0714159	1.04541	0.378448	0.37023	-1.43351	0.0640641	0.0640641	0.104541
PTS	1.13244e-33	4.4922e-33	0.739217	0.401493	0.349141	-1.51812	-0.43593	0.43593	0.0739217
YPEL3	2.47076e-08	4.72422e-08	0.866068	0.384001	0.358286	-1.48082	-0.207448	0.207448	0.0866068
PTPRA	7.54105e-12	1.67627e-11	0.84946	0.386146	0.35708	-1.48568	-0.235382	0.235382	0.084946
DAAM1	6.0227e-56	3.51902e-55	1.41982	0.458457	0.390677	-1.35595	0.505708	0.505708	0.141982
ARFGAP3	3.64445e-91	3.31116e-90	1.58536	0.488473	0.398293	-1.3281	0.664809	0.664809	0.158536
CSNK1D	2.15355e-11	4.70991e-11	1.17762	0.408378	0.37758	-1.40515	0.235872	0.235872	0.117762
GALNT7	2.33211e-28	8.2945e-28	1.28565	0.431018	0.383135	-1.38408	0.3625	0.3625	0.128565
NDUFAF8	9.5692e-120	1.16713e-118	0.522348	0.433785	0.330185	-1.59865	-0.936916	0.936916	0.0522348
TXNRD1	0.558383	0.589643	0.985432	0.367908	0.365228	-1.45313	-0.0211722	0.0211722	0.0985432
FOXO3	6.79364e-135	9.45742e-134	1.78037	0.519225	0.405431	-1.30247	0.83218	0.83218	0.178037
CCPG1	8.13809e-09	1.59072e-08	1.14207	0.399256	0.374422	-1.41726	0.191653	0.191653	0.114207
AC020916.1	0.00167431	0.00237424	1.08761	0.386762	0.371185	-1.42979	0.121158	0.121158	0.108761
C11orf54	3.73826e-49	1.96479e-48	0.69431	0.406171	0.344089	-1.53915	-0.526348	0.526348	0.069431
NDUFS3	4.14302e-06	7.05178e-06	0.894651	0.378682	0.358735	-1.47901	-0.160603	0.160603	0.0894651
RNF149	2.87671e-64	1.89094e-63	1.46769	0.46555	0.391374	-1.35338	0.55355	0.55355	0.146769
MRPL12	1.55055e-19	4.42184e-19	0.793058	0.39191	0.351358	-1.50898	-0.334502	0.334502	0.0793058
B4GALT1	8.15981e-119	9.8447e-118	1.79617	0.521077	0.40559	-1.30191	0.844927	0.844927	0.179617
RNF145	6.11348e-57	3.62478e-56	1.47908	0.467368	0.391677	-1.35227	0.564696	0.564696	0.147908
MRPS5	4.38066e-10	9.04219e-10	1.1521	0.400945	0.374478	-1.41705	0.20427	0.20427	0.11521
IER5L	1.63639e-226	3.98446e-225	2.23597	0.581822	0.421015	-1.24806	1.1609	1.1609	0.223597
MPZL2	0.000988169	0.00142839	1.08148	0.384445	0.369963	-1.43455	0.113005	0.113005	0.108148
DNAJC10	4.65491e-235	1.18514e-233	2.09246	0.562694	0.415804	-1.26603	1.0652	1.0652	0.209246
IAH1	5.61151e-57	3.33109e-56	0.660812	0.409836	0.34033	-1.55499	-0.597689	0.597689	0.0660812
HUWE1	3.28553e-92	3.01231e-91	1.59332	0.486661	0.396049	-1.33625	0.672035	0.672035	0.159332
ASAP2	1.5853e-112	1.81353e-111	1.642	0.494724	0.398008	-1.32913	0.715453	0.715453	0.1642
ZNF638	7.48421e-222	1.77291e-220	2.03491	0.553998	0.413122	-1.27536	1.02497	1.02497	0.203491
ERLEC1	2.48252e-34	9.96582e-34	1.30626	0.432348	0.381665	-1.38962	0.385439	0.385439	0.130626
FOXQ1	8.89107e-181	1.68177e-179	1.99106	0.547693	0.411384	-1.28144	0.993537	0.993537	0.199106
GALNT1	1.15946e-105	1.2482e-104	1.64702	0.494866	0.397663	-1.33038	0.719859	0.719859	0.164702
TXN2	1.05923e-98	1.05023e-97	0.579894	0.421443	0.332917	-1.58676	-0.786138	0.786138	0.0579894
PARP14	1.61563e-140	2.33152e-139	1.77449	0.514962	0.402581	-1.31265	0.827408	0.827408	0.177449
FAM102A	6.44592e-84	5.37062e-83	1.64574	0.494006	0.397089	-1.33247	0.718735	0.718735	0.164574
CTGF	2.38551e-197	5.0021e-196	0.179285	0.496048	0.292489	-1.77354	-2.47967	2.47967	0.0179285
TGIF1	0.706013	0.731428	1.0092	0.365484	0.363818	-1.45871	0.0132119	0.0132119	0.10092
VTI1B	4.66814e-48	2.41249e-47	1.38519	0.446659	0.384555	-1.37874	0.470088	0.470088	0.138519
RABL6	2.76008e-24	8.94988e-24	1.266	0.42279	0.378374	-1.40212	0.340273	0.340273	0.1266
ARL2	7.13079e-09	1.39668e-08	1.14709	0.397102	0.371641	-1.42802	0.197983	0.197983	0.114709
SIGIRR	5.00118e-94	4.69457e-93	0.575455	0.421005	0.331636	-1.59233	-0.797226	0.797226	0.0575455
NOP56	1.0527e-17	2.84766e-17	1.22824	0.414291	0.375797	-1.41198	0.296598	0.296598	0.122824
TMEM50B	5.51528e-22	1.68554e-21	0.788127	0.389169	0.347941	-1.52308	-0.3435	0.3435	0.0788127
TRIP12	5.65654e-177	1.05309e-175	1.89294	0.530868	0.405656	-1.30167	0.920625	0.920625	0.189294
FAM49B	3.76656e-305	1.22234e-303	2.28167	0.582106	0.418613	-1.25631	1.19009	1.19009	0.228167
RCN2	4.89476e-07	8.77676e-07	1.12457	0.39073	0.369089	-1.43796	0.169378	0.169378	0.112457
INTS6	0.00204127	0.00287231	0.922351	0.370934	0.356532	-1.4879	-0.116612	0.116612	0.0922351
SNW1	7.88018e-139	1.12347e-137	1.70658	0.501206	0.397448	-1.33116	0.771104	0.771104	0.170658
CDC42EP5	0	0	2.8203	0.639016	0.432795	-1.20824	1.49585	1.49585	0.28203
MPZL1	3.73932e-35	1.5286e-34	1.32325	0.432134	0.379352	-1.39839	0.404089	0.404089	0.132325
VPS37B	3.58513e-29	1.29669e-28	1.31092	0.42963	0.378681	-1.40095	0.390581	0.390581	0.131092
PDCD4	0.0123848	0.0162446	0.936179	0.368473	0.356714	-1.48716	-0.0951443	0.0951443	0.0936179
MRPL13	5.31695e-109	5.90419e-108	1.6386	0.489077	0.393773	-1.34456	0.712468	0.712468	0.16386
PLA2G1B	0	0	0.00441665	0.533609	0.267981	-1.8998	-7.82283	7.82283	0.000441665
PPP3CA	6.05995e-249	1.62744e-247	2.12681	0.560587	0.412083	-1.27899	1.08869	1.08869	0.212681
EFNB2	1.86113e-05	3.05195e-05	1.11328	0.386846	0.367164	-1.4455	0.154819	0.154819	0.111328
SARS	0.000990246	0.00143119	1.08182	0.37955	0.365197	-1.45326	0.113461	0.113461	0.108182
ASS1	1.65107e-42	7.73658e-42	1.40596	0.447168	0.382609	-1.38606	0.491557	0.491557	0.140596
MAGT1	5.453e-11	1.17305e-10	1.16258	0.397513	0.369719	-1.4355	0.217324	0.217324	0.116258
CCDC50	1.98039e-140	2.85586e-139	1.80345	0.5143	0.399737	-1.32288	0.850762	0.850762	0.180345
TP53I3	1.69156e-19	4.8185e-19	0.784668	0.386892	0.345237	-1.53434	-0.349845	0.349845	0.0784668
CDC42BPB	2.46101e-115	2.88935e-114	1.69566	0.497041	0.395083	-1.33977	0.761843	0.761843	0.169566
ADGRE5	1.94447e-24	6.32968e-24	0.759336	0.389858	0.342945	-1.54395	-0.397189	0.397189	0.0759336
PRSS23	3.75329e-77	2.89762e-76	0.583704	0.415606	0.329098	-1.60341	-0.776691	0.776691	0.0583704
XRN2	5.38856e-269	1.54857e-267	2.16688	0.563457	0.411744	-1.28018	1.11562	1.11562	0.216688
CHD9	1.12148e-39	4.99738e-39	1.36861	0.438359	0.379327	-1.39849	0.452711	0.452711	0.136861
CASP4	0.334361	0.36846	1.02331	0.364302	0.360152	-1.47332	0.0332437	0.0332437	0.102331
DPYSL2	0.085371	0.102305	0.959279	0.363395	0.355996	-1.49007	-0.0599773	0.0599773	0.0959279
MTIF3	5.81373e-12	1.29965e-11	1.16586	0.396584	0.368374	-1.44076	0.221389	0.221389	0.116586
MMADHC	3.51432e-12	7.92675e-12	1.16945	0.397325	0.36854	-1.44011	0.225828	0.225828	0.116945
POLD4	1.46892e-291	4.57484e-290	2.4461	0.596006	0.41983	-1.25212	1.29048	1.29048	0.24461
PARP4	3.89072e-95	3.70586e-94	1.59286	0.478498	0.389449	-1.36049	0.671619	0.671619	0.159286
ABHD17C	5.25948e-219	1.22709e-217	2.02332	0.543827	0.406302	-1.29937	1.01672	1.01672	0.202332
NAXE	6.01706e-15	1.49927e-14	0.827638	0.379594	0.34688	-1.52749	-0.272929	0.272929	0.0827638
TLE5	1.44613e-266	4.12639e-265	2.70222	0.622148	0.426191	-1.23043	1.43414	1.43414	0.270222
ATP13A3	1.2154e-46	6.12058e-46	1.41086	0.445413	0.380557	-1.39381	0.496575	0.496575	0.141086
PPP2CA	2.80578e-19	7.94061e-19	1.23338	0.410294	0.371476	-1.42866	0.302614	0.302614	0.123338
EMP3	8.9071e-40	3.97524e-39	0.612253	0.409759	0.330317	-1.59808	-0.7078	0.7078	0.0612253
PPP1R15B	4.79807e-64	3.14363e-63	1.48881	0.458889	0.383556	-1.38249	0.574162	0.574162	0.148881
ADSS	1.11681e-207	2.47076e-206	1.95224	0.53217	0.402381	-1.31337	0.965134	0.965134	0.195224
TMC4	6.66584e-18	1.81244e-17	1.2285	0.408374	0.370395	-1.43286	0.296899	0.296899	0.12285
C6orf132	2.10203e-43	9.99422e-43	1.38831	0.439845	0.378332	-1.40227	0.47333	0.47333	0.138831
BOLA3	9.23322e-48	4.74365e-47	0.684906	0.397167	0.334594	-1.57952	-0.546023	0.546023	0.0684906
USP16	4.84999e-08	9.15406e-08	1.13254	0.386842	0.364206	-1.45717	0.179563	0.179563	0.113254
KLF10	0.00209997	0.00295222	1.08415	0.375904	0.361315	-1.46867	0.116567	0.116567	0.108415
SNHG6	0	0	3.43922	0.682143	0.440241	-1.18363	1.78208	1.78208	0.343922
BRD7	3.94915e-77	3.04415e-76	1.50279	0.459199	0.382381	-1.38692	0.587645	0.587645	0.150279
NUDT4	2.86742e-27	9.9759e-27	1.31081	0.422846	0.372715	-1.42386	0.390456	0.390456	0.131081
RB1CC1	0	1.61834e-307	2.30361	0.574101	0.411658	-1.28048	1.2039	1.2039	0.230361
[truncated: 17,641 more rows]

## Sheet: Table 6.CytoTRACE2
	CytoTRACE2_Score	CytoTRACE2_Potency	CytoTRACE2_Relative	preKNN_CytoTRACE2_Score	preKNN_CytoTRACE2_Potency
ACCACAAGTGCATTTG-1_GSM5910784	0.0673826	Differentiated	0.103987	0.065678	Differentiated
CCTACGTAGCTCGCAC-1_GSM5910786	0.0304832	Differentiated	0.0457489	0.0332979	Differentiated
AAACCCACACTGAGTT-1_GSM5910789	0.0872036	Differentiated	0.135271	0.0359165	Differentiated
AAACCCAGTTGCATGT-1_GSM5910789	0.059952	Differentiated	0.0922594	0.0332284	Differentiated
AAACGAAAGAAGCCAC-1_GSM5910789	0.0866468	Differentiated	0.134392	0.131783	Differentiated
AAACGAAAGGCCACCT-1_GSM5910789	0.0852915	Differentiated	0.132253	0.053735	Differentiated
AAACGAAAGGCGAACT-1_GSM5910789	0.112224	Differentiated	0.17476	0.0572086	Differentiated
AAACGCTTCCCGTGAG-1_GSM5910789	0.0696412	Differentiated	0.107552	0.103066	Differentiated
AAAGAACAGACCAAGC-1_GSM5910789	0.215205	Unipotent	0.337295	0.165442	Differentiated
AAAGAACAGCTCGTGC-1_GSM5910789	0.0805938	Differentiated	0.124838	0.045904	Differentiated
AAAGAACTCAACGAGG-1_GSM5910789	0.0730248	Differentiated	0.112892	0.0956921	Differentiated
AAAGGATCATGACAGG-1_GSM5910789	0.0999987	Differentiated	0.155465	0.13064	Differentiated
AAAGGATGTCCAGGTC-1_GSM5910789	0.101907	Differentiated	0.158477	0.0493631	Differentiated
AAAGGGCCACACGGAA-1_GSM5910789	0.123855	Differentiated	0.193117	0.148305	Differentiated
AAAGGGCGTACATTGC-1_GSM5910789	0.112442	Differentiated	0.175105	0.128001	Differentiated
AAAGGTAAGCCTCTTC-1_GSM5910789	0.102463	Differentiated	0.159355	0.0931994	Differentiated
AAAGGTAAGGACGGAG-1_GSM5910789	0.156201	Differentiated	0.244169	0.555556	Multipotent
AAAGGTAGTTCATCGA-1_GSM5910789	0.0983343	Differentiated	0.152838	0.139734	Differentiated
AAAGTCCAGTGCTAGG-1_GSM5910789	0.0862694	Differentiated	0.133796	0.0596883	Differentiated
AAAGTCCCATGTGGCC-1_GSM5910789	0.0770287	Differentiated	0.119212	0.0670559	Differentiated
AAAGTCCGTTCGGCGT-1_GSM5910789	0.137744	Differentiated	0.215039	0.135848	Differentiated
AAAGTGACACTACACA-1_GSM5910789	0.108552	Differentiated	0.168964	0.112703	Differentiated
AAAGTGACATAGGCGA-1_GSM5910789	0.129702	Differentiated	0.202346	0.0880902	Differentiated
AAATGGATCAGGTGTT-1_GSM5910789	0.106871	Differentiated	0.166312	0.0902482	Differentiated
AACAAAGTCTAATTCC-1_GSM5910789	0.107591	Differentiated	0.167448	0.0750262	Differentiated
AACAACCCAGAACTTC-1_GSM5910789	0.0871543	Differentiated	0.135193	0.0400777	Differentiated
AACAAGAAGGTCACCC-1_GSM5910789	0.0474913	Differentiated	0.0725927	0.0519412	Differentiated
AACAAGACAAGACTGG-1_GSM5910789	0.212855	Unipotent	0.333586	0.472222	Oligopotent
AACAAGAGTGTTCCTC-1_GSM5910789	0.0772562	Differentiated	0.119571	0.109929	Differentiated
AACACACAGAGCAGTC-1_GSM5910789	0.0767148	Differentiated	0.118716	0.0526408	Differentiated
AACACACAGTCGGCCT-1_GSM5910789	0.0502836	Differentiated	0.0769998	0.0559688	Differentiated
AACACACGTCGCTCGA-1_GSM5910789	0.0985746	Differentiated	0.153217	0.144704	Differentiated
AACACACTCTTCTTCC-1_GSM5910789	0.105845	Differentiated	0.164693	0.0760946	Differentiated
AACAGGGGTCTTTCAT-1_GSM5910789	0.0493069	Differentiated	0.0754584	0.0528369	Differentiated
AACCAACCAAGGCGTA-1_GSM5910789	0.104658	Differentiated	0.162819	0.120684	Differentiated
AACCAACCATGAAAGT-1_GSM5910789	0.115022	Differentiated	0.179176	0.140713	Differentiated
AACCACACACGTACTA-1_GSM5910789	0.0591068	Differentiated	0.0909254	0.0588443	Differentiated
AACCACAGTGGACTAG-1_GSM5910789	0.0573051	Differentiated	0.0880818	0.113676	Differentiated
AACCACATCCAGTTCC-1_GSM5910789	0.0840076	Differentiated	0.130226	0.0834208	Differentiated
AACCATGAGCTGTTAC-1_GSM5910789	0.115992	Differentiated	0.180707	0.115303	Differentiated
AACCATGCAAAGGCTG-1_GSM5910789	0.272827	Unipotent	0.42824	0.472222	Oligopotent
AACCCAAGTACCCACG-1_GSM5910789	0.0946983	Differentiated	0.147099	0.0829802	Differentiated
AACCCAAGTATCGATC-1_GSM5910789	0.109768	Differentiated	0.170884	0.142376	Differentiated
AACCCAATCAAACTGC-1_GSM5910789	0.152265	Differentiated	0.237958	0.148582	Differentiated
AACCTGAGTCCGTTTC-1_GSM5910789	0.105305	Differentiated	0.16384	0.0828025	Differentiated
AACCTTTAGGATACCG-1_GSM5910789	0.119527	Differentiated	0.186286	0.115819	Differentiated
AACGAAAAGTTGCGCC-1_GSM5910789	0.108275	Differentiated	0.168528	0.140537	Differentiated
AACGGGACACGACTAT-1_GSM5910789	0.100381	Differentiated	0.156068	0.0721868	Differentiated
AACGGGAGTGATAGAT-1_GSM5910789	0.108989	Differentiated	0.169655	0.124647	Differentiated
AACGTCACACAGCGCT-1_GSM5910789	0.0785329	Differentiated	0.121586	0.0494681	Differentiated
AACGTCATCGCCAATA-1_GSM5910789	0.0717512	Differentiated	0.110882	0.0138298	Differentiated
AAGAACAGTGTAAACA-1_GSM5910789	0.120203	Differentiated	0.187353	0.153072	Differentiated
AAGAACATCTTACTGT-1_GSM5910789	0.106371	Differentiated	0.165523	0.120085	Differentiated
AAGACAAAGAGTGAAG-1_GSM5910789	0.0551689	Differentiated	0.0847102	0.00390072	Differentiated
AAGACAACAGTAACGG-1_GSM5910789	0.0530272	Differentiated	0.08133	0.0863938	Differentiated
AAGACTCAGCGGATCA-1_GSM5910789	0.0550425	Differentiated	0.0845107	0.0174788	Differentiated
AAGACTCCATGGCTAT-1_GSM5910789	0.0382252	Differentiated	0.057968	0.0133897	Differentiated
AAGACTCGTATCATGC-1_GSM5910789	0.036548	Differentiated	0.0553209	0.0227754	Differentiated
AAGATAGCACCCGTAG-1_GSM5910789	0.0968366	Differentiated	0.150474	0.0681497	Differentiated
AAGATAGCACTACCGG-1_GSM5910789	0.0678927	Differentiated	0.104792	0.0491135	Differentiated
AAGATAGGTCAGACTT-1_GSM5910789	0.225565	Unipotent	0.353646	0.128884	Differentiated
AAGCATCAGCTTTGTG-1_GSM5910789	0.112416	Differentiated	0.175064	0.138535	Differentiated
AAGCATCCACGGTGAA-1_GSM5910789	0.110987	Differentiated	0.172808	0.104757	Differentiated
AAGCATCCAGGACTAG-1_GSM5910789	0.101634	Differentiated	0.158047	0.110817	Differentiated
AAGCATCGTAGATTGA-1_GSM5910789	0.100886	Differentiated	0.156866	0.123096	Differentiated
AAGCATCTCGCACTCT-1_GSM5910789	0.145233	Differentiated	0.226858	0.158972	Differentiated
AAGCATCTCGGTGTAT-1_GSM5910789	0.117338	Differentiated	0.182832	0.123502	Differentiated
AAGCGAGAGTAGTGCG-1_GSM5910789	0.0651094	Differentiated	0.100399	0.0702406	Differentiated
AAGCGAGCACCCTATC-1_GSM5910789	0.140545	Differentiated	0.21946	0.148404	Differentiated
AAGCGAGCATCGAAGG-1_GSM5910789	0.0600279	Differentiated	0.0923792	0.086518	Differentiated
AAGCGAGGTACCGGCT-1_GSM5910789	0.0960924	Differentiated	0.1493	0.0589689	Differentiated
AAGCGAGGTATCCTCC-1_GSM5910789	0.132054	Differentiated	0.206058	0.140631	Differentiated
AAGCGAGTCCTAGCCT-1_GSM5910789	0.0600698	Differentiated	0.0924453	0.0253008	Differentiated
AAGCGTTCAAAGACGC-1_GSM5910789	0.124506	Differentiated	0.194145	0.128901	Differentiated
AAGCGTTGTCGAGCAA-1_GSM5910789	0.0835128	Differentiated	0.129445	0.0888065	Differentiated
AAGCGTTTCAGATTGC-1_GSM5910789	0.153016	Differentiated	0.239143	0.152326	Differentiated
AAGGAATAGGAGCTGT-1_GSM5910789	0.0880616	Differentiated	0.136625	0.125743	Differentiated
AAGGTAAGTTCTCCTG-1_GSM5910789	0.0847682	Differentiated	0.131427	0.0900665	Differentiated
AAGTACCGTCATGGCC-1_GSM5910789	0.0641377	Differentiated	0.0988657	0.0299056	Differentiated
AAGTACCGTCGTATGT-1_GSM5910789	0.0544507	Differentiated	0.0835767	0.0266032	Differentiated
AAGTACCGTCTTGAAC-1_GSM5910789	0.134584	Differentiated	0.210051	0.137712	Differentiated
AAGTACCTCCACAGGC-1_GSM5910789	0.278101	Unipotent	0.436564	0.130142	Differentiated
AAGTACCTCGACCAAT-1_GSM5910789	0.112802	Differentiated	0.175672	0.142126	Differentiated
AAGTCGTAGCCTATTG-1_GSM5910789	0.127675	Differentiated	0.199147	0.116135	Differentiated
AAGTCGTAGTTAGTGA-1_GSM5910789	0.123538	Differentiated	0.192617	0.122705	Differentiated
AAGTCGTCAACGTAAA-1_GSM5910789	0.1408	Differentiated	0.219862	0.145156	Differentiated
AAGTCGTGTTTCGCTC-1_GSM5910789	0.134441	Differentiated	0.209825	0.162416	Differentiated
AAGTCGTTCTGAGGCC-1_GSM5910789	0.0757357	Differentiated	0.117171	0.0320042	Differentiated
AAGTGAAAGATGTTGA-1_GSM5910789	0.0814892	Differentiated	0.126251	0.101064	Differentiated
AAGTTCGCATGACTGT-1_GSM5910789	0.10267	Differentiated	0.159681	0.0876727	Differentiated
AATAGAGTCGTCTACC-1_GSM5910789	0.124985	Differentiated	0.194901	0.13029	Differentiated
AATCACGCAAGTTCGT-1_GSM5910789	0.126136	Differentiated	0.196717	0.0849291	Differentiated
AATCACGCATGACACT-1_GSM5910789	0.150571	Differentiated	0.235284	0.165257	Differentiated
AATCGACCAACGTAAA-1_GSM5910789	0.110198	Differentiated	0.171563	0.107822	Differentiated
AATGACCAGGTGGCTA-1_GSM5910789	0.0423769	Differentiated	0.0645208	0.0173138	Differentiated
AATGACCCACTTGTCC-1_GSM5910789	0.120361	Differentiated	0.187603	0.137888	Differentiated
AATGCCAAGTAAACTG-1_GSM5910789	0.0564133	Differentiated	0.0866744	0.0325934	Differentiated
AATGCCACACGCAGTC-1_GSM5910789	0.0809208	Differentiated	0.125354	0.113709	Differentiated
AATGCCAGTAACGATA-1_GSM5910789	0.136277	Differentiated	0.212723	0.15625	Differentiated
AATGCCAGTCTCAGAT-1_GSM5910789	0.0551695	Differentiated	0.0847113	0.0233794	Differentiated
AATGCCATCTGCTTTA-1_GSM5910789	0.0867605	Differentiated	0.134571	0.131689	Differentiated
AATGGAACAACGGCTC-1_GSM5910789	0.0476229	Differentiated	0.0728005	0.0125918	Differentiated
AATGGAATCGTGGACC-1_GSM5910789	0.0566454	Differentiated	0.0870407	0.045519	Differentiated
AATGGCTAGTACTGTC-1_GSM5910789	0.141804	Differentiated	0.221446	0.147779	Differentiated
AATTCCTAGAGGACTC-1_GSM5910789	0.0980831	Differentiated	0.152442	0.0462766	Differentiated
AATTCCTAGGGCGAAG-1_GSM5910789	0.0975966	Differentiated	0.151674	0.0994681	Differentiated
AATTCCTGTCTTGCGG-1_GSM5910789	0.0460489	Differentiated	0.0703161	0.0488323	Differentiated
AATTCCTTCACTGTTT-1_GSM5910789	0.143778	Differentiated	0.224562	0.110757	Differentiated
AATTTCCAGATCACTC-1_GSM5910789	0.0851361	Differentiated	0.132007	0.0824506	Differentiated
ACAAAGAAGTCCCGGT-1_GSM5910789	0.136972	Differentiated	0.21382	0.131915	Differentiated
ACAAAGAAGTCTAGAA-1_GSM5910789	0.0513279	Differentiated	0.078648	0.0224699	Differentiated
ACAACCAAGAGAAGGT-1_GSM5910789	0.0816162	Differentiated	0.126452	0.100735	Differentiated
ACAACCAAGTATGACA-1_GSM5910789	0.0686971	Differentiated	0.106062	0.0764477	Differentiated
ACAACCACACCGGAAA-1_GSM5910789	0.0762336	Differentiated	0.117957	0.103814	Differentiated
ACAAGCTCACACAGCC-1_GSM5910789	0.111154	Differentiated	0.173071	0.0940803	Differentiated
ACACAGTCAACATCGT-1_GSM5910789	0.0925462	Differentiated	0.143703	0.130042	Differentiated
ACACCAACAATTCACG-1_GSM5910789	0.142767	Differentiated	0.222966	0.138505	Differentiated
ACACCAAGTGGGACAT-1_GSM5910789	0.089358	Differentiated	0.138671	0.022695	Differentiated
ACACCAATCCTATGGA-1_GSM5910789	0.0564192	Differentiated	0.0866836	0.0130927	Differentiated
ACACGCGCAAACGTGG-1_GSM5910789	0.10249	Differentiated	0.159397	0.151976	Differentiated
ACACGCGCAGCGACCT-1_GSM5910789	0.0578307	Differentiated	0.0889114	0.0475691	Differentiated
ACACGCGGTTAGGGAC-1_GSM5910789	0.0849974	Differentiated	0.131788	0.0602048	Differentiated
ACACTGACAGGACAGT-1_GSM5910789	0.134892	Differentiated	0.210538	0.152852	Differentiated
ACAGCCGCACATGGTT-1_GSM5910789	0.106125	Differentiated	0.165133	0.158351	Differentiated
ACAGCCGCACCAAATC-1_GSM5910789	0.0731996	Differentiated	0.113168	0.0619908	Differentiated
ACATCCCAGACGACGT-1_GSM5910789	0.0915218	Differentiated	0.142086	0.116525	Differentiated
ACATCCCAGCTCGCAC-1_GSM5910789	0.155119	Differentiated	0.242461	0.166667	Unipotent
ACATCCCCAATTGCCA-1_GSM5910789	0.0927146	Differentiated	0.143969	0.126773	Differentiated
ACATCCCCACAGCCTG-1_GSM5910789	0.121176	Differentiated	0.188889	0.145789	Differentiated
ACATCCCCACTACAGT-1_GSM5910789	0.130432	Differentiated	0.203498	0.157102	Differentiated
ACATCCCGTCACCTTC-1_GSM5910789	0.10267	Differentiated	0.159681	0.10598	Differentiated
ACATCCCGTCCTACAA-1_GSM5910789	0.10157	Differentiated	0.157945	0.0925336	Differentiated
ACATCCCGTTACCGTA-1_GSM5910789	0.094701	Differentiated	0.147104	0.117553	Differentiated
ACATCCCGTTGTTGTG-1_GSM5910789	0.140557	Differentiated	0.219478	0.12041	Differentiated
ACATCCCTCCAAGCAT-1_GSM5910789	0.051386	Differentiated	0.0787397	0.0495067	Differentiated
ACATCGACAATAACCC-1_GSM5910789	0.106913	Differentiated	0.166378	0.0990081	Differentiated
ACATCGATCTTCTGTA-1_GSM5910789	0.10291	Differentiated	0.16006	0.0711253	Differentiated
ACCAACACATACCAGT-1_GSM5910789	0.064021	Differentiated	0.0986816	0.0663842	Differentiated
ACCAACATCGCTGCGA-1_GSM5910789	0.121266	Differentiated	0.189031	0.144996	Differentiated
ACCACAAGTGTTTCTT-1_GSM5910789	0.0718241	Differentiated	0.110997	0.0575018	Differentiated
ACCACAATCGTCCATC-1_GSM5910789	0.10612	Differentiated	0.165127	0.11595	Differentiated
ACCATTTGTCCGGCAT-1_GSM5910789	0.0933913	Differentiated	0.145037	0.0583864	Differentiated
ACCATTTTCGAGGCAA-1_GSM5910789	0.0815888	Differentiated	0.126409	0.0437853	Differentiated
ACCCTCACACAAGTGG-1_GSM5910789	0.0805547	Differentiated	0.124777	0.0436927	Differentiated
ACCCTCATCTAGGCAT-1_GSM5910789	0.0863708	Differentiated	0.133956	0.0839532	Differentiated
ACCCTTGGTGGCTGCT-1_GSM5910789	0.109953	Differentiated	0.171175	0.100951	Differentiated
ACCCTTGGTTTCGCTC-1_GSM5910789	0.0703581	Differentiated	0.108683	0.0802728	Differentiated
ACCGTTCAGTTACTCG-1_GSM5910789	0.139858	Differentiated	0.218375	0.137182	Differentiated
ACCGTTCCAAAGAACT-1_GSM5910789	0.130563	Differentiated	0.203704	0.102658	Differentiated
ACCGTTCCATGGCCAC-1_GSM5910789	0.144538	Differentiated	0.225761	0.160297	Differentiated
ACCGTTCTCTGGGATT-1_GSM5910789	0.137214	Differentiated	0.214202	0.101165	Differentiated
ACCTACCGTTAGTTCG-1_GSM5910789	0.0918497	Differentiated	0.142603	0.0699153	Differentiated
ACCTACCTCCTAGCGG-1_GSM5910789	0.136594	Differentiated	0.213224	0.164729	Differentiated
ACCTGAAAGCGCTTCG-1_GSM5910789	0.107922	Differentiated	0.167971	0.148304	Differentiated
ACCTGAACACCTAAAC-1_GSM5910789	0.140769	Differentiated	0.219813	0.14862	Differentiated
ACCTGAACACGGCACT-1_GSM5910789	0.0826222	Differentiated	0.12804	0.120155	Differentiated
ACCTGAATCATTTGGG-1_GSM5910789	0.0980404	Differentiated	0.152374	0.107168	Differentiated
ACCTGTCCACCCTATC-1_GSM5910789	0.0898943	Differentiated	0.139517	0.0692526	Differentiated
ACCTGTCGTAGTGCGA-1_GSM5910789	0.13692	Differentiated	0.213738	0.147639	Differentiated
ACGATCACAACGATTC-1_GSM5910789	0.117533	Differentiated	0.18314	0.143287	Differentiated
ACGATCATCTAACGGT-1_GSM5910789	0.101371	Differentiated	0.157631	0.128981	Differentiated
ACGATGTAGTAACAGT-1_GSM5910789	0.111069	Differentiated	0.172937	0.150018	Differentiated
ACGATGTGTCGAATTC-1_GSM5910789	0.112307	Differentiated	0.174891	0.0456453	Differentiated
ACGATGTTCGGTCGGT-1_GSM5910789	0.0833033	Differentiated	0.129115	0.0662076	Differentiated
ACGCACGCACCTGATA-1_GSM5910789	0.153901	Differentiated	0.240538	0.154774	Differentiated
ACGCACGTCGCCTAGG-1_GSM5910789	0.111061	Differentiated	0.172924	0.109281	Differentiated
ACGGAAGAGATGCTAA-1_GSM5910789	0.055301	Differentiated	0.0849187	0.036901	Differentiated
ACGGAAGAGCATGCGA-1_GSM5910789	0.082992	Differentiated	0.128623	0.101911	Differentiated
ACGGAAGAGCCACCGT-1_GSM5910789	0.100983	Differentiated	0.157019	0.128367	Differentiated
ACGGAAGAGTCCTACA-1_GSM5910789	0.136803	Differentiated	0.213553	0.155343	Differentiated
ACGGAAGCACGATAGG-1_GSM5910789	0.0773715	Differentiated	0.119753	0.0703901	Differentiated
ACGGAAGGTTCGGCGT-1_GSM5910789	0.102087	Differentiated	0.158761	0.0967799	Differentiated
ACGGAAGTCTTACCGC-1_GSM5910789	0.0643994	Differentiated	0.0992788	0.0452937	Differentiated
ACGGGTCAGCTTCATG-1_GSM5910789	0.0881009	Differentiated	0.136687	0.0374114	Differentiated
ACGGGTCAGTAAACGT-1_GSM5910789	0.0971003	Differentiated	0.150891	0.133613	Differentiated
ACGGTCGAGATGAATC-1_GSM5910789	0.0963935	Differentiated	0.149775	0.111761	Differentiated
ACGGTCGAGGACACTG-1_GSM5910789	0.0681877	Differentiated	0.105258	0.0444091	Differentiated
ACGGTTACAGTAGTGG-1_GSM5910789	0.109728	Differentiated	0.17082	0.0981325	Differentiated
ACGGTTATCAGACATC-1_GSM5910789	0.132737	Differentiated	0.207136	0.388889	Oligopotent
ACGGTTATCCTGCTAC-1_GSM5910789	0.0675143	Differentiated	0.104195	0.0651789	Differentiated
ACGTAACCAGACCAAG-1_GSM5910789	0.0976372	Differentiated	0.151738	0.0926907	Differentiated
ACGTACACACTCTAGA-1_GSM5910789	0.109081	Differentiated	0.169799	0.105916	Differentiated
ACGTACATCCTGGTCT-1_GSM5910789	0.133254	Differentiated	0.207952	0.16084	Differentiated
ACGTACATCTCAACGA-1_GSM5910789	0.116705	Differentiated	0.181832	0.159752	Differentiated
ACGTCCTGTACGTGTT-1_GSM5910789	0.124421	Differentiated	0.19401	0.140434	Differentiated
ACGTTCCAGACGCAGT-1_GSM5910789	0.0569714	Differentiated	0.0875552	0.0270127	Differentiated
ACGTTCCGTTAAGGAT-1_GSM5910789	0.116076	Differentiated	0.18084	0.116489	Differentiated
ACGTTCCTCCTCAGGG-1_GSM5910789	0.10431	Differentiated	0.162269	0.100495	Differentiated
ACGTTCCTCGATTCCC-1_GSM5910789	0.110463	Differentiated	0.17198	0.110461	Differentiated
ACGTTCCTCGCTCTAC-1_GSM5910789	0.158747	Differentiated	0.248187	0.16012	Differentiated
ACGTTCCTCTCCAATT-1_GSM5910789	0.0538043	Differentiated	0.0825566	0.0204369	Differentiated
ACTACGAAGACGCCAA-1_GSM5910789	0.114691	Differentiated	0.178654	0.0658874	Differentiated
ACTACGAAGGGTCAAC-1_GSM5910789	0.14163	Differentiated	0.221171	0.181818	Unipotent
ACTATCTCAACACAAA-1_GSM5910789	0.0716815	Differentiated	0.110772	0.111819	Differentiated
ACTATGGAGATAACAC-1_GSM5910789	0.0921576	Differentiated	0.14309	0.100355	Differentiated
ACTATTCCACGAGAAC-1_GSM5910789	0.150894	Differentiated	0.235793	0.143666	Differentiated
ACTATTCGTACTCGTA-1_GSM5910789	0.047357	Differentiated	0.0723808	0.0302553	Differentiated
ACTATTCGTCCCGCAA-1_GSM5910789	0.0773002	Differentiated	0.11964	0.0531654	Differentiated
ACTCCCAAGCGGTAAC-1_GSM5910789	0.0486513	Differentiated	0.0744236	0.0201271	Differentiated
ACTCTCGCAATGGCCC-1_GSM5910789	0.113015	Differentiated	0.176009	0.0664894	Differentiated
ACTCTCGTCAGGAGAC-1_GSM5910789	0.0643399	Differentiated	0.0991848	0.0249734	Differentiated
ACTGATGAGCCGCTTG-1_GSM5910789	0.105947	Differentiated	0.164853	0.134662	Differentiated
ACTGATGGTGCCAAGA-1_GSM5910789	0.12414	Differentiated	0.193567	0.117232	Differentiated
ACTGCAACACTGCTTC-1_GSM5910789	0.0858857	Differentiated	0.13319	0.0967121	Differentiated
ACTGCAATCTGCCTGT-1_GSM5910789	0.0542093	Differentiated	0.0831957	0.0440451	Differentiated
ACTGTCCGTTCCTACC-1_GSM5910789	0.0682863	Differentiated	0.105413	0.0799717	Differentiated
ACTGTCCTCTTAGCTT-1_GSM5910789	0.155998	Differentiated	0.243848	0.157681	Differentiated
ACTGTGAAGCTACAAA-1_GSM5910789	0.154102	Differentiated	0.240856	0.161245	Differentiated
ACTGTGACATTAAGCC-1_GSM5910789	0.126739	Differentiated	0.19767	0.152335	Differentiated
ACTGTGATCAAGGAGC-1_GSM5910789	0.0707141	Differentiated	0.109245	0.0283387	Differentiated
ACTTAGGCAACGTATC-1_GSM5910789	0.102467	Differentiated	0.159361	0.139243	Differentiated
ACTTAGGGTCTGATAC-1_GSM5910789	0.0481149	Differentiated	0.073577	0.0278365	Differentiated
ACTTAGGTCCGATCTC-1_GSM5910789	0.136096	Differentiated	0.212437	0.143794	Differentiated
ACTTATCCAACACACT-1_GSM5910789	0.150622	Differentiated	0.235364	0.164184	Differentiated
ACTTCCGAGGCGCTCT-1_GSM5910789	0.090918	Differentiated	0.141133	0.121904	Differentiated
ACTTCCGGTCCCAAAT-1_GSM5910789	0.0865292	Differentiated	0.134206	0.0822763	Differentiated
ACTTCCGTCCAACACA-1_GSM5910789	0.131703	Differentiated	0.205504	0.137265	Differentiated
ACTTCGCCAACAAGAT-1_GSM5910789	0.141369	Differentiated	0.220759	0.179487	Unipotent
ACTTCGCGTCTACACA-1_GSM5910789	0.0672594	Differentiated	0.103793	0.0687104	Differentiated
ACTTCGCTCCTTCACG-1_GSM5910789	0.0607743	Differentiated	0.0935572	0.0659321	Differentiated
ACTTTCAAGCGTTCCG-1_GSM5910789	0.055593	Differentiated	0.0853796	0.0250706	Differentiated
ACTTTCAAGGTGGCTA-1_GSM5910789	0.0742834	Differentiated	0.114879	0.0417995	Differentiated
ACTTTCATCAGTGGGA-1_GSM5910789	0.0981763	Differentiated	0.152589	0.110289	Differentiated
ACTTTGTAGACCATGG-1_GSM5910789	0.0840414	Differentiated	0.13028	0.0284251	Differentiated
ACTTTGTAGATCCAAA-1_GSM5910789	0.0831037	Differentiated	0.1288	0.0812102	Differentiated
ACTTTGTAGTAGTCCT-1_GSM5910789	0.112862	Differentiated	0.175767	0.103533	Differentiated
ACTTTGTCATGACTAC-1_GSM5910789	0.0844995	Differentiated	0.131003	0.0916314	Differentiated
ACTTTGTTCTGCGGCA-1_GSM5910789	0.126654	Differentiated	0.197535	0.103242	Differentiated
AGAAATGGTGGATGAC-1_GSM5910789	0.175844	Unipotent	0.275171	0.108404	Differentiated
AGAACAATCCTCTAGC-1_GSM5910789	0.161429	Differentiated	0.252421	0.164187	Differentiated
AGAACCTGTCACGCTG-1_GSM5910789	0.184778	Unipotent	0.289272	0.307692	Unipotent
AGAAGCGCAGCAGTAG-1_GSM5910789	0.0947166	Differentiated	0.147128	0.0821001	Differentiated
AGAAGCGGTGGCTACC-1_GSM5910789	0.124874	Differentiated	0.194725	0.147954	Differentiated
AGAAGTAGTGTTACTG-1_GSM5910789	0.0609006	Differentiated	0.0937567	0.0818278	Differentiated
AGACACTCATCAGCGC-1_GSM5910789	0.088422	Differentiated	0.137194	0.0902189	Differentiated
AGACACTGTTGGCCGT-1_GSM5910789	0.0592519	Differentiated	0.0911544	0.0377755	Differentiated
AGACACTTCCTTGAAG-1_GSM5910789	0.0525146	Differentiated	0.0805211	0.038475	Differentiated
AGACCATTCCGGTAGC-1_GSM5910789	0.142289	Differentiated	0.222212	0.112403	Differentiated
AGAGAGCGTAGAAACT-1_GSM5910789	0.107145	Differentiated	0.166744	0.133723	Differentiated
AGAGCAGCAGGACTTT-1_GSM5910789	0.0696799	Differentiated	0.107613	0.0955155	Differentiated
AGAGCAGGTCAGTCTA-1_GSM5910789	0.129524	Differentiated	0.202065	0.142427	Differentiated
AGAGCCCTCTACTATC-1_GSM5910789	0.147168	Differentiated	0.229912	0.277778	Unipotent
AGATCCAAGTTCTCTT-1_GSM5910789	0.146651	Differentiated	0.229095	0.149291	Differentiated
AGATCGTAGCTAATGA-1_GSM5910789	0.0967839	Differentiated	0.150391	0.101734	Differentiated
AGATCGTAGTTGCGAG-1_GSM5910789	0.108995	Differentiated	0.169663	0.140416	Differentiated
AGATGAAAGTGTTGTC-1_GSM5910789	0.139898	Differentiated	0.218438	0.135106	Differentiated
AGATGCTAGATGGTCG-1_GSM5910789	0.118687	Differentiated	0.184961	0.135593	Differentiated
AGCATCACACTGTCCT-1_GSM5910789	0.0394536	Differentiated	0.0599069	0.06156	Differentiated
AGCATCACACTTGACA-1_GSM5910789	0.053782	Differentiated	0.0825214	0.0658545	Differentiated
AGCCACGAGATCCCGC-1_GSM5910789	0.127073	Differentiated	0.198196	0.110703	Differentiated
AGCCACGGTACGATTC-1_GSM5910789	0.144849	Differentiated	0.226253	0.146851	Differentiated
AGCCAGCAGCACTCGC-1_GSM5910789	0.0723683	Differentiated	0.111856	0.108351	Differentiated
AGCCAGCGTCTGTAGT-1_GSM5910789	0.125991	Differentiated	0.196488	0.181818	Unipotent
AGCCAGCTCGAGAGAC-1_GSM5910789	0.131004	Differentiated	0.2044	0.117938	Differentiated
AGCGATTGTATCAAGA-1_GSM5910789	0.0640179	Differentiated	0.0986767	0.0665607	Differentiated
AGCGCCAAGCGACAGT-1_GSM5910789	0.118447	Differentiated	0.184581	0.133333	Differentiated
AGCGCCAGTCCTGGTG-1_GSM5910789	0.117182	Differentiated	0.182585	0.0871413	Differentiated
AGCGCTGAGCAGGCTA-1_GSM5910789	0.035926	Differentiated	0.0543393	0.0482734	Differentiated
AGCGCTGCATCGTGGC-1_GSM5910789	0.110823	Differentiated	0.172548	0.104565	Differentiated
AGCGTATCACTCCCTA-1_GSM5910789	0.131028	Differentiated	0.204439	0.164218	Differentiated
AGCGTATTCATTTCCA-1_GSM5910789	0.0735137	Differentiated	0.113664	0.0838619	Differentiated
AGCGTATTCCCATAGA-1_GSM5910789	0.0769813	Differentiated	0.119137	0.0613942	Differentiated
AGCGTATTCCTGTTGC-1_GSM5910789	0.0331995	Differentiated	0.050036	0.012685	Differentiated
AGCGTCGAGGAAACGA-1_GSM5910789	0.0933092	Differentiated	0.144907	0.0745243	Differentiated
AGCTACACACCAGTTA-1_GSM5910789	0.0456943	Differentiated	0.0697565	0.0393199	Differentiated
AGCTACAGTACGAAAT-1_GSM5910789	0.0933274	Differentiated	0.144936	0.117174	Differentiated
AGCTACAGTCGCATTA-1_GSM5910789	0.0660714	Differentiated	0.101918	0.0216312	Differentiated
AGCTACAGTCGTCTCT-1_GSM5910789	0.12374	Differentiated	0.192936	0.128964	Differentiated
AGCTACATCAAACCCA-1_GSM5910789	0.066806	Differentiated	0.103077	0.0398741	Differentiated
AGCTACATCAACTGGT-1_GSM5910789	0.113659	Differentiated	0.177024	0.109584	Differentiated
AGCTCAAAGACTCATC-1_GSM5910789	0.154116	Differentiated	0.240879	0.157048	Differentiated
AGCTCAACACAGTCGC-1_GSM5910789	0.0800099	Differentiated	0.123917	0.0944327	Differentiated
AGCTTCCAGACTGGGT-1_GSM5910789	0.0845012	Differentiated	0.131005	0.070922	Differentiated
AGCTTCCAGGGTTAGC-1_GSM5910789	0.122134	Differentiated	0.190402	0.124869	Differentiated
AGCTTCCAGTTGCTGT-1_GSM5910789	0.0723642	Differentiated	0.11185	0.0438965	Differentiated
AGCTTCCGTTCGGTAT-1_GSM5910789	0.0781009	Differentiated	0.120904	0.0414901	Differentiated
AGGAAATCACTTACAG-1_GSM5910789	0.12159	Differentiated	0.189543	0.103284	Differentiated
AGGAATAAGGTAAGTT-1_GSM5910789	0.123889	Differentiated	0.193171	0.108395	Differentiated
AGGAATATCAGGAAGC-1_GSM5910789	0.102376	Differentiated	0.159217	0.123319	Differentiated
AGGAATATCGTGTTCC-1_GSM5910789	0.0906489	Differentiated	0.140708	0.105319	Differentiated
AGGACGAAGCGATGCA-1_GSM5910789	0.0847986	Differentiated	0.131475	0.104499	Differentiated
AGGACTTCATAAGCGG-1_GSM5910789	0.0897985	Differentiated	0.139366	0.0467588	Differentiated
AGGACTTGTGTAGCAG-1_GSM5910789	0.0850037	Differentiated	0.131799	0.0891844	Differentiated
AGGAGGTTCCGTAGGC-1_GSM5910789	0.111589	Differentiated	0.173758	0.0903955	Differentiated
AGGAGGTTCTAGTGAC-1_GSM5910789	0.140047	Differentiated	0.218673	0.149113	Differentiated
AGGATAAAGTGCCCGT-1_GSM5910789	0.0414466	Differentiated	0.0630524	0.0330155	Differentiated
AGGATCTAGGCACGAT-1_GSM5910789	0.10741	Differentiated	0.167162	0.114184	Differentiated
AGGATCTAGTACGAGC-1_GSM5910789	0.137102	Differentiated	0.214025	0.129241	Differentiated
AGGCATTGTCCCTGTT-1_GSM5910789	0.107874	Differentiated	0.167894	0.121741	Differentiated
AGGCATTGTTGTTGCA-1_GSM5910789	0.0863318	Differentiated	0.133895	0.0868644	Differentiated
AGGCATTTCCATTCAT-1_GSM5910789	0.0622592	Differentiated	0.0959009	0.0672328	Differentiated
AGGCCACAGATTCGAA-1_GSM5910789	0.0608919	Differentiated	0.0937429	0.0928471	Differentiated
AGGCCACAGGTCCCTG-1_GSM5910789	0.107	Differentiated	0.166515	0.160664	Differentiated
AGGCCACTCATTGCCC-1_GSM5910789	0.0922913	Differentiated	0.1433	0.107447	Differentiated
AGGCTGCCAGCATTGT-1_GSM5910789	0.0796382	Differentiated	0.12333	0.0550248	Differentiated
AGGCTGCCAGCCGGTT-1_GSM5910789	0.115961	Differentiated	0.180658	0.114936	Differentiated
AGGCTGCGTTATGACC-1_GSM5910789	0.278406	Unipotent	0.437044	0.149011	Differentiated
AGGCTGCTCGCGATCG-1_GSM5910789	0.0846381	Differentiated	0.131221	0.117304	Differentiated
AGGGAGTCAATACGAA-1_GSM5910789	0.10775	Differentiated	0.167699	0.0823592	Differentiated
AGGGAGTCATTGCCTC-1_GSM5910789	0.0709631	Differentiated	0.109638	0.0293809	Differentiated
AGGGAGTTCCTCACGT-1_GSM5910789	0.0480751	Differentiated	0.0735141	0.023432	Differentiated
AGGGAGTTCGGTCTAA-1_GSM5910789	0.0984842	Differentiated	0.153075	0.12242	Differentiated
AGGGCCTAGTCATCGT-1_GSM5910789	0.132662	Differentiated	0.207017	0.19697	Unipotent
AGGGCCTCAAATGGCG-1_GSM5910789	0.104172	Differentiated	0.162051	0.0421071	Differentiated
AGGGCCTCATTGAGCT-1_GSM5910789	0.0878215	Differentiated	0.136246	0.0773178	Differentiated
AGGGTCCAGCCTGACC-1_GSM5910789	0.0437435	Differentiated	0.0666777	0.00845667	Differentiated
AGGGTCCGTACCTTCC-1_GSM5910789	0.0865178	Differentiated	0.134188	0.0919235	Differentiated
AGGGTCCGTGATCATC-1_GSM5910789	0.0783687	Differentiated	0.121327	0.0549061	Differentiated
AGGGTCCTCTTGCAGA-1_GSM5910789	0.146057	Differentiated	0.228158	0.140127	Differentiated
AGGGTGAAGCATGTTC-1_GSM5910789	0.0853909	Differentiated	0.13241	0.0375487	Differentiated
AGGGTGACAAACCACT-1_GSM5910789	0.0810778	Differentiated	0.125602	0.0688865	Differentiated
AGGGTGATCTGATGGT-1_GSM5910789	0.113418	Differentiated	0.176645	0.115071	Differentiated
AGGGTTTAGGTATTGA-1_GSM5910789	0.139831	Differentiated	0.218332	0.148653	Differentiated
AGGGTTTCACACGTGC-1_GSM5910789	0.0534414	Differentiated	0.0819838	0.0223749	Differentiated
AGGTAGGCAAATCGTC-1_GSM5910789	0.0672568	Differentiated	0.103789	0.0720532	Differentiated
AGGTAGGTCGAACGGA-1_GSM5910789	0.0701376	Differentiated	0.108335	0.0695035	Differentiated
AGGTCATAGTAAGGGA-1_GSM5910789	0.122172	Differentiated	0.190461	0.159972	Differentiated
AGGTCATCACAGAGCA-1_GSM5910789	0.137194	Differentiated	0.21417	0.117698	Differentiated
AGGTCTAGTGCGAACA-1_GSM5910789	0.109648	Differentiated	0.170694	0.0724029	Differentiated
AGGTGTTAGGTCATAA-1_GSM5910789	0.110388	Differentiated	0.171862	0.0792812	Differentiated
AGGTGTTTCGCTAAAC-1_GSM5910789	0.0923975	Differentiated	0.143468	0.0904105	Differentiated
AGGTTACCACATACTG-1_GSM5910789	0.103756	Differentiated	0.161394	0.0822695	Differentiated
AGGTTACGTTTAGTCG-1_GSM5910789	0.1356	Differentiated	0.211655	0.12456	Differentiated
AGGTTGTAGTCTTGGT-1_GSM5910789	0.0761841	Differentiated	0.117878	0.0442213	Differentiated
AGGTTGTCACTAGTAC-1_GSM5910789	0.0561433	Differentiated	0.0862481	0.0365512	Differentiated
AGGTTGTGTAGGGTAC-1_GSM5910789	0.100014	Differentiated	0.155488	0.111938	Differentiated
AGGTTGTGTTCTATCT-1_GSM5910789	0.136808	Differentiated	0.213561	0.13134	Differentiated
AGGTTGTTCGCTGACG-1_GSM5910789	0.116737	Differentiated	0.181884	0.194444	Unipotent
AGTAACCGTACGACTT-1_GSM5910789	0.0969558	Differentiated	0.150662	0.0537234	Differentiated
AGTAACCTCGGCGATC-1_GSM5910789	0.101231	Differentiated	0.15741	0.0803319	Differentiated
AGTACCATCTGCAGCG-1_GSM5910789	0.080963	Differentiated	0.125421	0.0870488	Differentiated
AGTACTGCACGTTCGG-1_GSM5910789	0.0681701	Differentiated	0.10523	0.0500352	Differentiated
AGTACTGTCGGAGATG-1_GSM5910789	0.0532099	Differentiated	0.0816183	0.0295983	Differentiated
AGTAGCTGTTACACAC-1_GSM5910789	0.0673315	Differentiated	0.103906	0.0461593	Differentiated
AGTAGTCCATACAGCT-1_GSM5910789	0.0571996	Differentiated	0.0879154	0.0566171	Differentiated
AGTAGTCGTATCTCGA-1_GSM5910789	0.107884	Differentiated	0.16791	0.110521	Differentiated
AGTAGTCGTGCATGAG-1_GSM5910789	0.0970702	Differentiated	0.150843	0.142756	Differentiated
AGTCAACCAGGTTCAT-1_GSM5910789	0.082205	Differentiated	0.127381	0.077305	Differentiated
AGTCAACTCCCTTCCC-1_GSM5910789	0.105566	Differentiated	0.164252	0.129943	Differentiated
AGTCAACTCGGCCAAC-1_GSM5910789	0.0886923	Differentiated	0.13762	0.139654	Differentiated
AGTCACAAGTTGAAGT-1_GSM5910789	0.0813444	Differentiated	0.126023	0.0487288	Differentiated
AGTCACAGTCCTCCAT-1_GSM5910789	0.110898	Differentiated	0.172668	0.077154	Differentiated
AGTCACATCCTACGGG-1_GSM5910789	0.13772	Differentiated	0.215001	0.137286	Differentiated
AGTCATGAGTGGTTGG-1_GSM5910789	0.140867	Differentiated	0.219968	0.141012	Differentiated
AGTCATGTCTTACACT-1_GSM5910789	0.0971791	Differentiated	0.151015	0.138595	Differentiated
AGTCTCCCATCTCCCA-1_GSM5910789	0.210485	Unipotent	0.329846	0.137535	Differentiated
AGTCTCCGTACGCTTA-1_GSM5910789	0.23073	Unipotent	0.361798	0.486111	Oligopotent
AGTCTCCTCGTGCTCT-1_GSM5910789	0.0928211	Differentiated	0.144137	0.10138	Differentiated
AGTCTCCTCTGGGCCA-1_GSM5910789	0.137752	Differentiated	0.215051	0.149178	Differentiated
AGTGACTAGAGGCGGA-1_GSM5910789	0.111766	Differentiated	0.174037	0.0848199	Differentiated
AGTGACTTCTCATTAC-1_GSM5910789	0.0738321	Differentiated	0.114166	0.101871	Differentiated
AGTGATCCATGTTTGG-1_GSM5910789	0.145734	Differentiated	0.227649	0.152866	Differentiated
AGTGATCTCACATTGG-1_GSM5910789	0.146973	Differentiated	0.229605	0.157289	Differentiated
AGTGCCGCACGCTGTG-1_GSM5910789	0.0703111	Differentiated	0.108609	0.00549646	Differentiated
AGTGCCGTCTGGACCG-1_GSM5910789	0.104853	Differentiated	0.163127	0.150987	Differentiated
AGTGTTGAGGGCAATC-1_GSM5910789	0.113723	Differentiated	0.177126	0.0766101	Differentiated
AGTGTTGTCTGCGAGC-1_GSM5910789	0.113397	Differentiated	0.176612	0.118569	Differentiated
AGTTAGCGTAATCAGA-1_GSM5910789	0.070889	Differentiated	0.109521	0.052305	Differentiated
AGTTCCCTCTCGGCTT-1_GSM5910789	0.12666	Differentiated	0.197544	0.148129	Differentiated
AGTTCGATCAGCGTCG-1_GSM5910789	0.0726399	Differentiated	0.112285	0.0618393	Differentiated
ATACCGAAGACGAGCT-1_GSM5910789	0.0557398	Differentiated	0.0856113	0.036117	Differentiated
ATACCTTGTGTGGTCC-1_GSM5910789	0.119496	Differentiated	0.186238	0.124912	Differentiated
ATACTTCAGCAGTACG-1_GSM5910789	0.088155	Differentiated	0.136772	0.0659943	Differentiated
ATACTTCTCAGGACAG-1_GSM5910789	0.0482943	Differentiated	0.0738602	0.000531925	Differentiated
ATAGAGACAACACGTT-1_GSM5910789	0.138368	Differentiated	0.216023	0.158369	Differentiated
ATAGAGACAGGTCAGA-1_GSM5910789	0.103744	Differentiated	0.161377	0.105932	Differentiated
ATAGGCTGTGCGAGTA-1_GSM5910789	0.0808644	Differentiated	0.125265	0.0879237	Differentiated
ATAGGCTTCAGCGCGT-1_GSM5910789	0.0918491	Differentiated	0.142603	0.0609584	Differentiated
ATAGGCTTCGAGCACC-1_GSM5910789	0.078784	Differentiated	0.121982	0.0580862	Differentiated
ATATCCTAGATGACAT-1_GSM5910789	0.134753	Differentiated	0.210318	0.163848	Differentiated
ATATCCTTCCAAGCCG-1_GSM5910789	0.0306699	Differentiated	0.0460436	0.0234348	Differentiated
ATCACAGCAACATCGT-1_GSM5910789	0.0937662	Differentiated	0.145628	0.0916404	Differentiated
ATCACAGTCCCTCATG-1_GSM5910789	0.0320295	Differentiated	0.0481895	1e-08	Differentiated
ATCACTTCATAACCCA-1_GSM5910789	0.0678934	Differentiated	0.104793	0.0701198	Differentiated
ATCAGGTCACTGAGTT-1_GSM5910789	0.116477	Differentiated	0.181473	0.114063	Differentiated
ATCAGGTCAGTTTCAG-1_GSM5910789	0.133199	Differentiated	0.207865	0.156977	Differentiated
ATCATTCAGCATTGAA-1_GSM5910789	0.127451	Differentiated	0.198793	0.148658	Differentiated
ATCCACCCATATCGGT-1_GSM5910789	0.0573095	Differentiated	0.0880887	0.0547872	Differentiated
ATCCATTCACGACAGA-1_GSM5910789	0.0739331	Differentiated	0.114326	0.105096	Differentiated
ATCCATTCAGTGCGCT-1_GSM5910789	0.106453	Differentiated	0.165651	0.0584485	Differentiated
ATCCCTGTCACTAGCA-1_GSM5910789	0.105492	Differentiated	0.164135	0.0767751	Differentiated
ATCCGTCAGCTAGAGC-1_GSM5910789	0.107735	Differentiated	0.167675	0.0816507	Differentiated
ATCCTATCAAGTGCTT-1_GSM5910789	0.0666353	Differentiated	0.102808	0.0442321	Differentiated
ATCGCCTCAAATTGCC-1_GSM5910789	0.131891	Differentiated	0.2058	0.118314	Differentiated
ATCGCCTTCTGATGGT-1_GSM5910789	0.207932	Unipotent	0.325816	0.149353	Differentiated
ATCGGATAGCGTCTGC-1_GSM5910789	0.0709025	Differentiated	0.109543	0.0473164	Differentiated
ATCGGATCAAATGATG-1_GSM5910789	0.093809	Differentiated	0.145696	0.069209	Differentiated
ATCGGATCAGATCATC-1_GSM5910789	0.104176	Differentiated	0.162057	0.127837	Differentiated
ATCGGATGTGGTAACG-1_GSM5910789	0.0920874	Differentiated	0.142979	0.122518	Differentiated
ATCGGATTCGATCCCT-1_GSM5910789	0.0738067	Differentiated	0.114126	0.111582	Differentiated
ATCGGCGAGATAGTCA-1_GSM5910789	0.11378	Differentiated	0.177215	0.0734253	Differentiated
ATCGTAGGTATCCCTC-1_GSM5910789	0.104319	Differentiated	0.162284	0.109816	Differentiated
ATCGTAGTCACTTGTT-1_GSM5910789	0.0563972	Differentiated	0.0866489	0.0717322	Differentiated
ATCGTAGTCCAAGGGA-1_GSM5910789	0.100349	Differentiated	0.156019	0.067267	Differentiated
ATCGTCCAGAGCATTA-1_GSM5910789	0.0866596	Differentiated	0.134412	0.0162086	Differentiated
ATCGTCCGTACTGTTG-1_GSM5910789	0.0956034	Differentiated	0.148528	0.0620846	Differentiated
ATCGTGAGTGAATAAC-1_GSM5910789	0.097908	Differentiated	0.152165	0.131281	Differentiated
ATCGTGAGTGACCTGC-1_GSM5910789	0.0523461	Differentiated	0.0802551	0.0304302	Differentiated
ATCGTGAGTGAGTGAC-1_GSM5910789	0.0901823	Differentiated	0.139972	0.0870934	Differentiated
ATCGTGAGTTTGGAGG-1_GSM5910789	0.0739772	Differentiated	0.114395	0.0827212	Differentiated
ATCTCTAAGCTAGTTC-1_GSM5910789	0.102143	Differentiated	0.158849	0.0533827	Differentiated
ATCTCTACACAAGTTC-1_GSM5910789	0.0537572	Differentiated	0.0824822	0.0278069	Differentiated
ATCTTCAGTGGAGGTT-1_GSM5910789	0.131894	Differentiated	0.205805	0.143642	Differentiated
ATGAAAGGTTTCGTTT-1_GSM5910789	0.114065	Differentiated	0.177665	0.145058	Differentiated
ATGACCACAGCCATTA-1_GSM5910789	0.0589919	Differentiated	0.090744	0.0480973	Differentiated
ATGACCAGTCACAATC-1_GSM5910789	0.124456	Differentiated	0.194066	0.137985	Differentiated
ATGACCATCATCTGTT-1_GSM5910789	0.109509	Differentiated	0.170475	0.138302	Differentiated
ATGACCATCGAACCTA-1_GSM5910789	0.0450635	Differentiated	0.0687609	0.040049	Differentiated
ATGAGGGCACGACAGA-1_GSM5910789	0.112121	Differentiated	0.174597	0.13762	Differentiated
ATGAGGGCATAGCTGT-1_GSM5910789	0.0726195	Differentiated	0.112252	0.0376006	Differentiated
ATGAGGGGTTACGATC-1_GSM5910789	0.0890119	Differentiated	0.138125	0.0370759	Differentiated
ATGAGTCAGAATTGTG-1_GSM5910789	0.110051	Differentiated	0.171331	0.0758865	Differentiated
ATGAGTCCACCGTCTT-1_GSM5910789	0.0835021	Differentiated	0.129428	0.0381356	Differentiated
ATGAGTCCAGGGCTTC-1_GSM5910789	0.132391	Differentiated	0.20659	0.103418	Differentiated
ATGATCGAGTCGTCTA-1_GSM5910789	0.0757834	Differentiated	0.117246	0.0562057	Differentiated
ATGCATGAGGTCGACA-1_GSM5910789	0.061265	Differentiated	0.0943318	0.016964	Differentiated
ATGCCTCAGCCAAGCA-1_GSM5910789	0.12274	Differentiated	0.191358	0.16142	Differentiated
ATGCCTCTCACTTTGT-1_GSM5910789	0.143121	Differentiated	0.223525	0.164362	Differentiated
ATGCCTCTCTGCTTAT-1_GSM5910789	0.134294	Differentiated	0.209594	0.160371	Differentiated
ATGCGATTCGTAGCTA-1_GSM5910789	0.0964388	Differentiated	0.149846	0.151801	Differentiated
ATGGAGGTCACGAACT-1_GSM5910789	0.0599338	Differentiated	0.0922307	0.0534324	Differentiated
ATGGAGGTCTGCGGCA-1_GSM5910789	0.0830618	Differentiated	0.128734	0.0323779	Differentiated
ATGGATCAGAAATCCA-1_GSM5910789	0.0891602	Differentiated	0.138359	0.0714539	Differentiated
ATGGATCCAAAGACGC-1_GSM5910789	0.299339	Unipotent	0.470084	0.375	Oligopotent
ATGGATCGTACAGAGC-1_GSM5910789	0.118536	Differentiated	0.184722	0.127317	Differentiated
ATGGATCGTACGGTTT-1_GSM5910789	0.131325	Differentiated	0.204907	0.134138	Differentiated
ATGGGAGGTTGGTACT-1_GSM5910789	0.154215	Differentiated	0.241035	0.287879	Unipotent
ATGGGTTAGCTTTCTT-1_GSM5910789	0.0743638	Differentiated	0.115006	0.0883812	Differentiated
ATGGGTTCACGCTTAA-1_GSM5910789	0.101651	Differentiated	0.158073	0.0906837	Differentiated
ATGGGTTTCTGCAGCG-1_GSM5910789	0.118451	Differentiated	0.184588	0.112465	Differentiated
ATGGTTGGTCTTCATT-1_GSM5910789	0.124098	Differentiated	0.193501	0.142908	Differentiated
ATGGTTGGTGCCTAAT-1_GSM5910789	0.0677319	Differentiated	0.104538	0.100672	Differentiated
ATGGTTGTCGAATCCA-1_GSM5910789	0.125402	Differentiated	0.195559	0.120488	Differentiated
ATGGTTGTCGCTAGCG-1_GSM5910789	0.155615	Differentiated	0.243244	0.604167	Multipotent
ATGTCCCGTCCCTGTT-1_GSM5910789	0.114024	Differentiated	0.177601	0.117127	Differentiated
ATGTCCCGTGTGCTTA-1_GSM5910789	0.138033	Differentiated	0.215495	0.13305	Differentiated
ATGTCCCTCAAATGCC-1_GSM5910789	0.0855138	Differentiated	0.132604	0.112469	Differentiated
ATGTCTTAGTGTAGAT-1_GSM5910789	0.0647895	Differentiated	0.0998944	0.0573248	Differentiated
ATGTCTTCAAGCCTGC-1_GSM5910789	0.117357	Differentiated	0.182861	0.144197	Differentiated
ATGTCTTCACTAACGT-1_GSM5910789	0.103738	Differentiated	0.161367	0.153277	Differentiated
ATGTCTTCAGCGCTTG-1_GSM5910789	0.134644	Differentiated	0.210145	0.147163	Differentiated
ATTACCTCAGAACATA-1_GSM5910789	0.0905982	Differentiated	0.140628	0.0887354	Differentiated
ATTACCTGTCTAGATC-1_GSM5910789	0.0999423	Differentiated	0.155376	0.106206	Differentiated
ATTACCTTCTGGGCCA-1_GSM5910789	0.104948	Differentiated	0.163276	0.0728946	Differentiated
ATTATCCCAGTTTGGT-1_GSM5910789	0.0471411	Differentiated	0.0720399	0.0382572	Differentiated
ATTCACTAGCGCCCAT-1_GSM5910789	0.0664961	Differentiated	0.102588	0.0689052	Differentiated
ATTCAGGCAGCTGTGC-1_GSM5910789	0.0968379	Differentiated	0.150476	0.100887	Differentiated
ATTCATCCAATACAGA-1_GSM5910789	0.0451814	Differentiated	0.0689471	0.0248414	Differentiated
ATTCCATAGCCGTCGT-1_GSM5910789	0.0915715	Differentiated	0.142164	0.0706695	Differentiated
ATTCCATAGTAACGAT-1_GSM5910789	0.0888593	Differentiated	0.137884	0.124735	Differentiated
ATTCCATCATCTCCCA-1_GSM5910789	0.0814702	Differentiated	0.126222	0.052017	Differentiated
ATTCCATGTAACACCT-1_GSM5910789	0.0777035	Differentiated	0.120277	0.0419321	Differentiated
ATTCCCGAGCATATGA-1_GSM5910789	0.12494	Differentiated	0.19483	0.144504	Differentiated
ATTCCCGAGTGACACG-1_GSM5910789	0.125783	Differentiated	0.196161	0.0856943	Differentiated
ATTCCCGCACGTGAGA-1_GSM5910789	0.103046	Differentiated	0.160275	0.106447	Differentiated
ATTCCCGGTATCTTCT-1_GSM5910789	0.106215	Differentiated	0.165276	0.147872	Differentiated
ATTCCCGGTCGATGCC-1_GSM5910789	0.107823	Differentiated	0.167813	0.0972811	Differentiated
ATTCCCGTCCAAGCAT-1_GSM5910789	0.136338	Differentiated	0.21282	0.151241	Differentiated
ATTCCTACATGCAGGA-1_GSM5910789	0.0858092	Differentiated	0.13307	0.0898916	Differentiated
ATTCCTACATGCCATA-1_GSM5910789	0.0839478	Differentiated	0.130132	0.0826256	Differentiated
ATTCCTAGTAGATTAG-1_GSM5910789	0.086496	Differentiated	0.134154	0.0469633	Differentiated
ATTCCTAGTCTTTATC-1_GSM5910789	0.103338	Differentiated	0.160735	0.0603326	Differentiated
ATTCCTATCATTTGCT-1_GSM5910789	0.0643604	Differentiated	0.0992173	0.0697098	Differentiated
ATTCGTTAGACGCATG-1_GSM5910789	0.0908374	Differentiated	0.141006	0.121856	Differentiated
ATTCGTTGTATGCTAC-1_GSM5910789	0.0739764	Differentiated	0.114394	0.0504246	Differentiated
ATTCGTTTCCTGGTCT-1_GSM5910789	0.0858199	Differentiated	0.133087	0.0888298	Differentiated
ATTCTACAGAAATTCG-1_GSM5910789	0.139444	Differentiated	0.217722	0.16137	Differentiated
ATTCTACCAACATCGT-1_GSM5910789	0.077422	Differentiated	0.119832	0.0713277	Differentiated
ATTCTACTCACTGATG-1_GSM5910789	0.0656556	Differentiated	0.101261	0.00531916	Differentiated
ATTCTTGAGGACTGGT-1_GSM5910789	0.115611	Differentiated	0.180107	0.109635	Differentiated
ATTCTTGAGTGTACAA-1_GSM5910789	0.0777245	Differentiated	0.12031	0.0903805	Differentiated
ATTCTTGGTGACTCTA-1_GSM5910789	0.123663	Differentiated	0.192815	0.105884	Differentiated
ATTGGGTAGCTCTATG-1_GSM5910789	0.0856682	Differentiated	0.132847	0.113347	Differentiated
ATTGGGTCAAGTACCT-1_GSM5910789	0.0733833	Differentiated	0.113458	0.0454704	Differentiated
ATTGGGTCAGGGTTGA-1_GSM5910789	0.0838165	Differentiated	0.129925	0.0866879	Differentiated
ATTGTTCAGTCGCCAC-1_GSM5910789	0.144713	Differentiated	0.226038	0.205128	Unipotent
ATTTACCCAGGATGAC-1_GSM5910789	0.088592	Differentiated	0.137462	0.0852713	Differentiated
ATTTACCGTTTAGTCG-1_GSM5910789	0.0825917	Differentiated	0.127992	0.0746638	Differentiated
ATTTCACAGCGTTGTT-1_GSM5910789	0.0562525	Differentiated	0.0864205	0.0617349	Differentiated
ATTTCACCAAGTTCGT-1_GSM5910789	0.127294	Differentiated	0.198546	0.100142	Differentiated
ATTTCACTCCTTATAC-1_GSM5910789	0.0251945	Differentiated	0.0374017	0.0220226	Differentiated
ATTTCTGAGTCCGCCA-1_GSM5910789	0.120257	Differentiated	0.187438	0.11773	Differentiated
CAACAACAGCTGCCTG-1_GSM5910789	0.133793	Differentiated	0.208802	0.140084	Differentiated
CAACAGTGTCCTCATC-1_GSM5910789	0.0816692	Differentiated	0.126536	0.0919902	Differentiated
CAACCAATCCGCCTAT-1_GSM5910789	0.0909212	Differentiated	0.141138	0.11005	Differentiated
CAACCAATCTATCGGA-1_GSM5910789	0.0585504	Differentiated	0.0900474	0.0667724	Differentiated
CAACCTCAGGAACTAT-1_GSM5910789	0.121004	Differentiated	0.188618	0.119681	Differentiated
CAACCTCGTCTGGTTA-1_GSM5910789	0.101715	Differentiated	0.158173	0.0852754	Differentiated
CAACCTCTCCTTATCA-1_GSM5910789	0.105454	Differentiated	0.164076	0.14402	Differentiated
CAACGATAGCATTGAA-1_GSM5910789	0.0935051	Differentiated	0.145216	0.10461	Differentiated
CAACGATAGTCAATCC-1_GSM5910789	0.10466	Differentiated	0.162821	0.10911	Differentiated
CAACGATGTTACTCAG-1_GSM5910789	0.374133	Oligopotent	0.58813	0.154989	Differentiated
CAACGATTCCTCTAGC-1_GSM5910789	0.115428	Differentiated	0.179817	0.118997	Differentiated
CAACGGCCAATCAGCT-1_GSM5910789	0.0404677	Differentiated	0.0615074	0.0318293	Differentiated
CAACGGCTCGCCACTT-1_GSM5910789	0.0758467	Differentiated	0.117346	0.0650577	Differentiated
CAAGACTAGCCATTGT-1_GSM5910789	0.125412	Differentiated	0.195575	0.154282	Differentiated
CAAGACTCACATATCG-1_GSM5910789	0.0977879	Differentiated	0.151976	0.0347148	Differentiated
CAAGACTCAGGAACCA-1_GSM5910789	0.13875	Differentiated	0.216627	0.164195	Differentiated
CAAGACTTCCTAAGTG-1_GSM5910789	0.0997807	Differentiated	0.155121	0.0985816	Differentiated
CAAGACTTCGTGCATA-1_GSM5910789	0.11621	Differentiated	0.181051	0.13099	Differentiated
CAAGAGGAGATGCTAA-1_GSM5910789	0.113833	Differentiated	0.1773	0.0916667	Differentiated
CAAGCTACAGGGAGAG-1_GSM5910789	0.0509148	Differentiated	0.0779961	0.0904255	Differentiated
CAAGCTAGTCAATCTG-1_GSM5910789	0.0758189	Differentiated	0.117302	0.0590941	Differentiated
CAAGGGAAGTGTTCAC-1_GSM5910789	0.113418	Differentiated	0.176645	0.0908608	Differentiated
CAAGGGATCGAGAACG-1_GSM5910789	0.0932878	Differentiated	0.144873	0.0958377	Differentiated
CAATACGAGGGCAACT-1_GSM5910789	0.145959	Differentiated	0.228004	0.227273	Unipotent
CAATACGTCGACACTA-1_GSM5910789	0.0686288	Differentiated	0.105954	0.0951875	Differentiated
CAATCGAAGTGCAGCA-1_GSM5910789	0.145455	Differentiated	0.227208	0.134077	Differentiated
CAATCGACATCTAACG-1_GSM5910789	0.154354	Differentiated	0.241254	0.163665	Differentiated
CAATGACAGGTACTGG-1_GSM5910789	0.0615972	Differentiated	0.0948561	0.013816	Differentiated
CAATGACCAATAACCC-1_GSM5910789	0.111048	Differentiated	0.172904	0.147604	Differentiated
CAATGACCATGGACAG-1_GSM5910789	0.0781204	Differentiated	0.120935	0.0861582	Differentiated
CAATTTCAGGGTAATT-1_GSM5910789	0.108522	Differentiated	0.168917	0.118845	Differentiated
CAATTTCAGTGTTCCA-1_GSM5910789	0.118416	Differentiated	0.184534	0.163482	Differentiated
CAATTTCCATGCCGCA-1_GSM5910789	0.133844	Differentiated	0.208883	0.135284	Differentiated
CAATTTCGTCTGGTTA-1_GSM5910789	0.0687549	Differentiated	0.106153	0.115222	Differentiated
CACAACAAGAGCCATG-1_GSM5910789	0.111035	Differentiated	0.172884	0.10007	Differentiated
CACAACAAGCGATGCA-1_GSM5910789	0.137625	Differentiated	0.21485	0.136702	Differentiated
CACAACAAGGTTCCGC-1_GSM5910789	0.171828	Unipotent	0.268833	0.5	Oligopotent
CACAACAGTATGAGCG-1_GSM5910789	0.0874834	Differentiated	0.135712	0.157153	Differentiated
CACAACAGTTTCCATT-1_GSM5910789	0.0931659	Differentiated	0.144681	0.10368	Differentiated
CACACAAAGTCCTGCG-1_GSM5910789	0.13675	Differentiated	0.21347	0.0727401	Differentiated
CACACAAGTTACGATC-1_GSM5910789	0.108293	Differentiated	0.168555	0.13535	Differentiated
CACACAATCAGGGATG-1_GSM5910789	0.0826431	Differentiated	0.128073	0.125044	Differentiated
CACAGATGTAGGGAGG-1_GSM5910789	0.425765	Oligopotent	0.669621	0.541667	Multipotent
CACAGATGTCATACCA-1_GSM5910789	0.0530674	Differentiated	0.0813935	0.0540399	Differentiated
CACAGATTCCGCATAA-1_GSM5910789	0.149976	Differentiated	0.234345	0.160651	Differentiated
CACAGATTCGCAGTCG-1_GSM5910789	0.115774	Differentiated	0.180363	0.135417	Differentiated
CACAGGCAGATAGGGA-1_GSM5910789	0.100502	Differentiated	0.156259	0.127378	Differentiated
CACAGGCCACACTGGC-1_GSM5910789	0.145271	Differentiated	0.226919	0.164018	Differentiated
CACAGGCCAGAGTTCT-1_GSM5910789	0.112309	Differentiated	0.174894	0.142882	Differentiated
CACATGAGTTGTCCCT-1_GSM5910789	0.126777	Differentiated	0.197729	0.138242	Differentiated
CACATGATCCGTTGGG-1_GSM5910789	0.0713595	Differentiated	0.110264	0.0653249	Differentiated
CACCAAAAGCCGAATG-1_GSM5910789	0.154483	Differentiated	0.241457	0.164552	Differentiated
CACCAAAAGGCTAAAT-1_GSM5910789	0.119982	Differentiated	0.187004	0.158192	Differentiated
CACCAAAGTCTACGAT-1_GSM5910789	0.06653	Differentiated	0.102642	0.02887	Differentiated
CACCAAATCAATCCGA-1_GSM5910789	0.126947	Differentiated	0.197998	0.0946808	Differentiated
CACCGTTCATGACGAG-1_GSM5910789	0.0909307	Differentiated	0.141153	0.0749203	Differentiated
CACCGTTGTCGCTTGG-1_GSM5910789	0.105345	Differentiated	0.163904	0.0929078	Differentiated
CACCGTTGTTTGATCG-1_GSM5910789	0.154061	Differentiated	0.240791	0.158034	Differentiated
CACGAATAGAGTCACG-1_GSM5910789	0.11647	Differentiated	0.181462	0.132483	Differentiated
CACGGGTGTACTGTTG-1_GSM5910789	0.151028	Differentiated	0.236004	0.153397	Differentiated
CACGTGGAGCTTGTTG-1_GSM5910789	0.0877645	Differentiated	0.136156	0.0566632	Differentiated
CACGTGGAGGTTTACC-1_GSM5910789	0.0767422	Differentiated	0.118759	0.0630726	Differentiated
CACGTGGGTCCGTTTC-1_GSM5910789	0.0958562	Differentiated	0.148927	0.137797	Differentiated
CACGTTCAGGGTTAAT-1_GSM5910789	0.112837	Differentiated	0.175728	0.0856285	Differentiated
CACGTTCAGGTTGACG-1_GSM5910789	0.0767312	Differentiated	0.118742	0.0707714	Differentiated
CACGTTCCAGGGCTTC-1_GSM5910789	0.0537652	Differentiated	0.0824948	0.0580326	Differentiated
CACGTTCTCACGAGGA-1_GSM5910789	0.107872	Differentiated	0.167892	0.0992908	Differentiated
CACGTTCTCATTACTC-1_GSM5910789	0.0603485	Differentiated	0.0928852	0.0634249	Differentiated
CACTAAGCACGTCTCT-1_GSM5910789	0.0698258	Differentiated	0.107843	0.0861702	Differentiated
CACTAAGCAGAGTCTT-1_GSM5910789	0.0831066	Differentiated	0.128804	0.111228	Differentiated
CACTAAGTCCGATCGG-1_GSM5910789	0.0745643	Differentiated	0.115322	0.100849	Differentiated
CACTGGGAGTTCAACC-1_GSM5910789	0.114321	Differentiated	0.17807	0.11235	Differentiated
CACTGTCAGTGATAAC-1_GSM5910789	0.121618	Differentiated	0.189586	0.155299	Differentiated
CACTTCGCAAACTAGA-1_GSM5910789	0.0724996	Differentiated	0.112063	0.0764331	Differentiated
CACTTCGCACACTTAG-1_GSM5910789	0.114167	Differentiated	0.177827	0.155674	Differentiated
CAGAGCCGTGAGAACC-1_GSM5910789	0.0475456	Differentiated	0.0726784	0.00744682	Differentiated
CAGATACCATTGGCAT-1_GSM5910789	0.0729197	Differentiated	0.112726	0.0935734	Differentiated
CAGATTGCACGGTGAA-1_GSM5910789	0.107422	Differentiated	0.167181	0.0697387	Differentiated
CAGATTGCAGCGTGAA-1_GSM5910789	0.126634	Differentiated	0.197504	0.161734	Differentiated
CAGATTGTCTCCTGAC-1_GSM5910789	0.116618	Differentiated	0.181695	0.144858	Differentiated
CAGCAATAGTAAACGT-1_GSM5910789	0.093755	Differentiated	0.145611	0.0785461	Differentiated
CAGCAATGTGTTACTG-1_GSM5910789	0.129505	Differentiated	0.202035	0.119326	Differentiated
CAGCACGAGTAAGGGA-1_GSM5910789	0.0910729	Differentiated	0.141377	0.0713531	Differentiated
CAGCACGAGTGTCATC-1_GSM5910789	0.144526	Differentiated	0.225742	0.165786	Differentiated
CAGCACGCAGCGTGAA-1_GSM5910789	0.105799	Differentiated	0.16462	0.0762861	Differentiated
CAGCAGCTCACCGCTT-1_GSM5910789	0.167675	Unipotent	0.262278	0.666667	Multipotent
CAGCAGCTCGTTGTAG-1_GSM5910789	0.10967	Differentiated	0.170729	0.0686794	Differentiated
CAGCGTGTCACCTTGC-1_GSM5910789	0.0839127	Differentiated	0.130077	0.131243	Differentiated
CAGCGTGTCTAGTGAC-1_GSM5910789	0.1054	Differentiated	0.163989	0.075983	Differentiated
CAGGCCACACAATTCG-1_GSM5910789	0.15504	Differentiated	0.242336	0.162774	Differentiated
CAGGCCACATTCTGTT-1_GSM5910789	0.108597	Differentiated	0.169036	0.116188	Differentiated
CAGGCCAGTCACTCAA-1_GSM5910789	0.143469	Differentiated	0.224074	0.154308	Differentiated
CAGGCCAGTTGCTCAA-1_GSM5910789	0.0318695	Differentiated	0.0479369	0.00833334	Differentiated
CAGGGCTAGTGTGTTC-1_GSM5910789	0.10514	Differentiated	0.163579	0.126967	Differentiated
CAGGGCTCACCCTTGT-1_GSM5910789	0.124024	Differentiated	0.193384	0.138948	Differentiated
CAGGGCTCATCCTTCG-1_GSM5910789	0.106854	Differentiated	0.166284	0.156272	Differentiated
CAGGTATAGGTACCTT-1_GSM5910789	0.0515972	Differentiated	0.079073	0.0575376	Differentiated
CAGGTATCAATTCACG-1_GSM5910789	0.266331	Unipotent	0.417987	0.16649	Differentiated
CAGGTATGTACCTATG-1_GSM5910789	0.129019	Differentiated	0.201268	0.125576	Differentiated
CAGGTATTCTAGCCTC-1_GSM5910789	0.121288	Differentiated	0.189066	0.125709	Differentiated
CAGTGCGCAACGACAG-1_GSM5910789	0.133701	Differentiated	0.208657	0.120586	Differentiated
CAGTGCGCAACTTCTT-1_GSM5910789	0.0575892	Differentiated	0.0885302	0.0329787	Differentiated
CAGTGCGCAATGGGTG-1_GSM5910789	0.134807	Differentiated	0.210403	0.16029	Differentiated
CAGTGCGCAGACGATG-1_GSM5910789	0.106572	Differentiated	0.165839	0.0980496	Differentiated
CAGTTAGCAACAGCCC-1_GSM5910789	0.0497979	Differentiated	0.0762332	0.0428118	Differentiated
CAGTTAGTCATCGGGC-1_GSM5910789	0.122185	Differentiated	0.190482	0.133192	Differentiated
CAGTTCCGTGTCCATA-1_GSM5910789	0.107406	Differentiated	0.167155	0.106109	Differentiated
CATAAGCAGAAATTGC-1_GSM5910789	0.0693082	Differentiated	0.107026	0.0776956	Differentiated
CATAAGCAGATACTGA-1_GSM5910789	0.0969617	Differentiated	0.150672	0.147892	Differentiated
CATAAGCCATCTGCGG-1_GSM5910789	0.120956	Differentiated	0.188542	0.121212	Differentiated
CATAAGCTCTAGTTCT-1_GSM5910789	0.121106	Differentiated	0.188778	0.100177	Differentiated
CATACAGGTTGGGACA-1_GSM5910789	0.0748358	Differentiated	0.115751	0.097695	Differentiated
CATACAGTCATCTACT-1_GSM5910789	0.0757849	Differentiated	0.117248	0.0799231	Differentiated
CATACCCCAAGAATAC-1_GSM5910789	0.0717155	Differentiated	0.110826	0.0539112	Differentiated
CATACCCCAGAACGCA-1_GSM5910789	0.122768	Differentiated	0.191402	0.1619	Differentiated
CATACCCCAGGTTTAC-1_GSM5910789	0.12585	Differentiated	0.196266	0.129512	Differentiated
CATACCCGTAGTCTGT-1_GSM5910789	0.115876	Differentiated	0.180525	0.158739	Differentiated
CATACCCGTATCAGCT-1_GSM5910789	0.0722473	Differentiated	0.111665	0.0517302	Differentiated
CATACCCGTCGGCTAC-1_GSM5910789	0.0735779	Differentiated	0.113765	0.0737994	Differentiated
CATACCCTCAGTGTGT-1_GSM5910789	0.0771038	Differentiated	0.11933	0.0164894	Differentiated
CATACCCTCATCCCGT-1_GSM5910789	0.127032	Differentiated	0.198132	0.126498	Differentiated
CATACTTAGTTTCGGT-1_GSM5910789	0.133043	Differentiated	0.207619	0.131431	Differentiated
CATACTTCATTGGATC-1_GSM5910789	0.0865878	Differentiated	0.134299	0.0775194	Differentiated
CATAGACGTGAGGATC-1_GSM5910789	0.154453	Differentiated	0.24141	0.154686	Differentiated
CATAGACTCGCCACTT-1_GSM5910789	0.110059	Differentiated	0.171344	0.116011	Differentiated
CATAGACTCTCTCCGA-1_GSM5910789	0.0722087	Differentiated	0.111604	0.0682057	Differentiated
CATCAAGCAATCTCTT-1_GSM5910789	0.0919432	Differentiated	0.142751	0.103149	Differentiated
CATCAAGGTCTACGTA-1_GSM5910789	0.097453	Differentiated	0.151447	0.0928875	Differentiated
CATCAAGTCTTCGGAA-1_GSM5910789	0.138848	Differentiated	0.21678	0.154131	Differentiated
CATCCACAGTTGGACG-1_GSM5910789	0.143483	Differentiated	0.224096	0.140248	Differentiated
CATCCACGTCAGTCTA-1_GSM5910789	0.0734635	Differentiated	0.113585	0.0536901	Differentiated
CATCCACGTGCCTTTC-1_GSM5910789	0.138776	Differentiated	0.216667	0.114693	Differentiated
CATCCCAAGATACGAT-1_GSM5910789	0.0467968	Differentiated	0.0714966	0.0608604	Differentiated
CATCCCATCCTTATGT-1_GSM5910789	0.112187	Differentiated	0.174701	0.139894	Differentiated
CATCCGTGTGTGGACA-1_GSM5910789	0.220119	Unipotent	0.345051	0.283333	Unipotent
CATCCGTTCCCTGTTG-1_GSM5910789	0.125272	Differentiated	0.195354	0.166667	Unipotent
CATCGCTTCGCCGATG-1_GSM5910789	0.0811025	Differentiated	0.125641	0.104322	Differentiated
CATCGGGGTTTACCTT-1_GSM5910789	0.115139	Differentiated	0.179361	0.0437478	Differentiated
CATCGTCTCACCTCTG-1_GSM5910789	0.1068	Differentiated	0.1662	0.0933404	Differentiated
CATGAGTAGGCGAACT-1_GSM5910789	0.0773382	Differentiated	0.1197	0.0925141	Differentiated
CATGAGTTCGTGGACC-1_GSM5910789	0.0786197	Differentiated	0.121723	0.0710038	Differentiated
CATGCCTAGACGGAAA-1_GSM5910789	0.0389355	Differentiated	0.0590891	0.0236082	Differentiated
CATGCCTAGCCGTAAG-1_GSM5910789	0.112881	Differentiated	0.175798	0.14673	Differentiated
CATGCCTAGTTCACTG-1_GSM5910789	0.139997	Differentiated	0.218594	0.141667	Differentiated
CATGCCTGTTTACGTG-1_GSM5910789	0.103387	Differentiated	0.160813	0.118821	Differentiated
CATGCCTTCCACTAGA-1_GSM5910789	0.103755	Differentiated	0.161394	0.101773	Differentiated
CATGCGGGTAAGGAGA-1_GSM5910789	0.091616	Differentiated	0.142235	0.0335782	Differentiated
CATGCGGGTGTACGCC-1_GSM5910789	0.112307	Differentiated	0.174892	0.156073	Differentiated
CATGCGGGTTGGATCT-1_GSM5910789	0.15282	Differentiated	0.238834	0.158519	Differentiated
CATGCTCTCGCTAGCG-1_GSM5910789	0.101834	Differentiated	0.158361	0.144881	Differentiated
CATGGATTCCTCACCA-1_GSM5910789	0.123818	Differentiated	0.193059	0.135173	Differentiated
CATGGTAAGGAATGTT-1_GSM5910789	0.141269	Differentiated	0.220602	0.161359	Differentiated
CATGGTACAGTCAGTT-1_GSM5910789	0.0992827	Differentiated	0.154335	0.155851	Differentiated
CATGGTATCCGAAATC-1_GSM5910789	0.0689983	Differentiated	0.106537	0.0307856	Differentiated
CATGGTATCTAGCAAC-1_GSM5910789	0.108938	Differentiated	0.169574	0.0763372	Differentiated
CATTCATAGCCGATCC-1_GSM5910789	0.0682571	Differentiated	0.105367	0.0363764	Differentiated
CATTCATCACCGTGCA-1_GSM5910789	0.147614	Differentiated	0.230615	0.146716	Differentiated
CATTCCGTCATCTATC-1_GSM5910789	0.12269	Differentiated	0.191279	0.147715	Differentiated
CATTCTAAGGAGTCTG-1_GSM5910789	0.0800125	Differentiated	0.123921	0.0347811	Differentiated
CATTCTACACTCAAGT-1_GSM5910789	0.0821968	Differentiated	0.127368	0.0986539	Differentiated
CATTCTACATGTCAGT-1_GSM5910789	0.145898	Differentiated	0.227908	0.145236	Differentiated
CATTCTAGTATACGGG-1_GSM5910789	0.129403	Differentiated	0.201874	0.147695	Differentiated
CATTCTAGTCGTTCAA-1_GSM5910789	0.164221	Differentiated	0.256827	0.217949	Unipotent
CATTGAGCAGGACGAT-1_GSM5910789	0.0461407	Differentiated	0.0704611	0.0469858	Differentiated
CATTGCCCAGTAACCT-1_GSM5910789	0.0635539	Differentiated	0.0979444	0.0643059	Differentiated
CATTGCCTCTCCGAAA-1_GSM5910789	0.119139	Differentiated	0.185674	0.0804965	Differentiated
CATTGTTAGCCTTTCC-1_GSM5910789	0.0877846	Differentiated	0.136188	0.0654075	Differentiated
CATTGTTGTTTCCCAC-1_GSM5910789	0.12851	Differentiated	0.200464	0.146497	Differentiated
CATTTCAAGCTGGAGT-1_GSM5910789	0.0678594	Differentiated	0.10474	0.0833333	Differentiated
CATTTCAGTAGCTTTG-1_GSM5910789	0.137696	Differentiated	0.214962	0.3	Unipotent
CATTTCAGTCGTGTTA-1_GSM5910789	0.123986	Differentiated	0.193325	0.149328	Differentiated
CATTTCATCGGCATTA-1_GSM5910789	0.0518758	Differentiated	0.0795128	0.0254777	Differentiated
CCAATGAGTCGCTTGG-1_GSM5910789	0.231545	Unipotent	0.363084	0.366667	Oligopotent
CCAATGAGTGAGACCA-1_GSM5910789	0.138174	Differentiated	0.215717	0.144951	Differentiated
CCAATGATCATTCTTG-1_GSM5910789	0.109632	Differentiated	0.170669	0.0938718	Differentiated
CCAATTTTCCATCTGC-1_GSM5910789	0.0423209	Differentiated	0.0644324	0.0412732	Differentiated
CCACAAACATTACTCT-1_GSM5910789	0.141934	Differentiated	0.221651	0.147815	Differentiated
CCACAAAGTCCAGCGT-1_GSM5910789	0.103155	Differentiated	0.160447	0.0778244	Differentiated
CCACAAAGTCCCGTGA-1_GSM5910789	0.156513	Differentiated	0.244661	0.166135	Differentiated
CCACAAAGTGTCACAT-1_GSM5910789	0.0848998	Differentiated	0.131634	0.0787234	Differentiated
CCACACTAGTCATCGT-1_GSM5910789	0.0664167	Differentiated	0.102463	0.0976342	Differentiated
CCACACTGTATTCTCT-1_GSM5910789	0.0825505	Differentiated	0.127927	0.0801554	Differentiated
CCACCATAGACCAAAT-1_GSM5910789	0.139353	Differentiated	0.217578	0.147912	Differentiated
CCACCATCATTCCTCG-1_GSM5910789	0.12518	Differentiated	0.195209	0.1156	Differentiated
CCACCATGTGAGTAAT-1_GSM5910789	0.137389	Differentiated	0.214478	0.15113	Differentiated
CCACGAGGTCCGCAGT-1_GSM5910789	0.0780209	Differentiated	0.120778	0.0499647	Differentiated
CCACGAGTCGCTAAAC-1_GSM5910789	0.0977597	Differentiated	0.151931	0.106093	Differentiated
CCACTTGTCCATTGGA-1_GSM5910789	0.0538225	Differentiated	0.0825852	0.0627202	Differentiated
CCATAAGCACTTGACA-1_GSM5910789	0.10671	Differentiated	0.166057	0.142832	Differentiated
CCATAAGCATGCACTA-1_GSM5910789	0.102118	Differentiated	0.15881	0.0897028	Differentiated
CCATAAGGTCTAGGCC-1_GSM5910789	0.0636851	Differentiated	0.0981515	0.0684397	Differentiated
CCATAAGGTGAAAGTT-1_GSM5910789	0.127656	Differentiated	0.199116	0.121099	Differentiated
CCATCACCAGGTCCCA-1_GSM5910789	0.0292996	Differentiated	0.0438808	0.0227352	Differentiated
CCCGAAGGTTCCGCAG-1_GSM5910789	0.113154	Differentiated	0.176228	0.112288	Differentiated
CCCGGAAAGTAAAGCT-1_GSM5910789	0.0924986	Differentiated	0.143628	0.0722636	Differentiated
CCCTAACAGTTCGCAT-1_GSM5910789	0.102284	Differentiated	0.159072	0.102754	Differentiated
CCCTAACTCGAGTGGA-1_GSM5910789	0.137887	Differentiated	0.215264	0.143843	Differentiated
CCCTCAAAGACTACCT-1_GSM5910789	0.102333	Differentiated	0.159148	0.0874113	Differentiated
CCCTCAACAGTGACCC-1_GSM5910789	0.119123	Differentiated	0.185649	0.108988	Differentiated
CCCTCTCAGGACGCAT-1_GSM5910789	0.0685792	Differentiated	0.105876	0.0727625	Differentiated
CCCTGATTCATTATCC-1_GSM5910789	0.0950088	Differentiated	0.147589	0.0940489	Differentiated
CCCTGATTCTCCGATC-1_GSM5910789	0.117921	Differentiated	0.183752	0.133688	Differentiated
CCCTGATTCTGCGGCA-1_GSM5910789	0.0861472	Differentiated	0.133603	0.047744	Differentiated
CCCTTAGAGGAAAGAC-1_GSM5910789	0.0868845	Differentiated	0.134767	0.0884643	Differentiated
CCCTTAGCATAGGCGA-1_GSM5910789	0.104292	Differentiated	0.162241	0.113171	Differentiated
CCGAACGAGAAGAGCA-1_GSM5910789	0.0402298	Differentiated	0.061132	0.0297745	Differentiated
CCGAACGCAAGAGTTA-1_GSM5910789	0.118754	Differentiated	0.185066	0.121999	Differentiated
CCGAACGGTAGCTGAG-1_GSM5910789	0.0662814	Differentiated	0.102249	0.0755485	Differentiated
CCGAACGGTGCATACT-1_GSM5910789	0.102937	Differentiated	0.160103	0.10751	Differentiated
CCGATCTGTGGCTCTG-1_GSM5910789	0.134985	Differentiated	0.210684	0.159443	Differentiated
CCGATGGAGGTCTACT-1_GSM5910789	0.0844952	Differentiated	0.130996	0.054078	Differentiated
CCGATGGCACAACATC-1_GSM5910789	0.145407	Differentiated	0.227134	0.140099	Differentiated
CCGATGGTCGCCAATA-1_GSM5910789	0.102707	Differentiated	0.159739	0.119447	Differentiated
CCGGACAAGATCCAAA-1_GSM5910789	0.0947988	Differentiated	0.147258	0.0861642	Differentiated
CCGGGTACACCTGAAT-1_GSM5910789	0.145951	Differentiated	0.227991	0.162429	Differentiated
CCGGTAGTCGGCCCAA-1_GSM5910789	0.0862094	Differentiated	0.133701	0.0274823	Differentiated
CCGGTGAGTTTGGAGG-1_GSM5910789	0.0805294	Differentiated	0.124737	0.0527247	Differentiated
CCGGTGATCATCACAG-1_GSM5910789	0.104037	Differentiated	0.161839	0.139214	Differentiated
CCGTAGGAGAAGCGGG-1_GSM5910789	0.0784541	Differentiated	0.121461	0.0889831	Differentiated
CCGTAGGTCCGTGACG-1_GSM5910789	0.0953459	Differentiated	0.148122	0.103369	Differentiated
CCGTGAGCAACCCGCA-1_GSM5910789	0.0734169	Differentiated	0.113511	0.116844	Differentiated
CCGTGAGTCATTCCTA-1_GSM5910789	0.0647801	Differentiated	0.0998797	0.120672	Differentiated
CCGTGAGTCCGCGATG-1_GSM5910789	0.105743	Differentiated	0.164531	0.136943	Differentiated
CCGTTCAAGAGCATAT-1_GSM5910789	0.0641842	Differentiated	0.0989391	0.0665958	Differentiated
CCGTTCATCCATCTGC-1_GSM5910789	0.048464	Differentiated	0.074128	0.0666317	Differentiated
CCTAACCGTCGTCGGT-1_GSM5910789	0.10703	Differentiated	0.166563	0.107092	Differentiated
CCTACGTCAGTATTCG-1_GSM5910789	0.11093	Differentiated	0.172718	0.118291	Differentiated
CCTACGTCATAGGAGC-1_GSM5910789	0.0564085	Differentiated	0.0866668	0.0507785	Differentiated
CCTACGTGTTATGACC-1_GSM5910789	0.0955847	Differentiated	0.148499	0.0140944	Differentiated
CCTATCGAGAGCAACC-1_GSM5910789	0.0947826	Differentiated	0.147232	0.106028	Differentiated
CCTATCGAGCACCCAC-1_GSM5910789	0.101158	Differentiated	0.157294	0.0729276	Differentiated
CCTATCGGTTGGGCCT-1_GSM5910789	0.0837414	Differentiated	0.129806	0.116543	Differentiated
CCTATCGGTTTGAAAG-1_GSM5910789	0.0946447	Differentiated	0.147015	0.0481757	Differentiated
CCTATCGTCAGGAACG-1_GSM5910789	0.125377	Differentiated	0.195519	0.091472	Differentiated
CCTATCGTCGGCTGAC-1_GSM5910789	0.11	Differentiated	0.171251	0.0637773	Differentiated
CCTCAACCAAGGTCAG-1_GSM5910789	0.153483	Differentiated	0.239879	0.153602	Differentiated
CCTCAACGTATGTCAC-1_GSM5910789	0.0959995	Differentiated	0.149153	0.138065	Differentiated
CCTCACACAACAAAGT-1_GSM5910789	0.0836499	Differentiated	0.129662	0.101128	Differentiated
CCTCACAGTTATAGCC-1_GSM5910789	0.111422	Differentiated	0.173494	0.0879335	Differentiated
CCTCACATCTCATTTG-1_GSM5910789	0.103265	Differentiated	0.160621	0.117761	Differentiated
CCTCAGTCACAACGTT-1_GSM5910789	0.117001	Differentiated	0.182299	0.114165	Differentiated
CCTCAGTCAGTCAGTT-1_GSM5910789	0.148077	Differentiated	0.231346	0.129493	Differentiated
CCTCAGTCAGTTAGAA-1_GSM5910789	0.0844301	Differentiated	0.130893	0.108457	Differentiated
CCTCCAACATGACGGA-1_GSM5910789	0.0909876	Differentiated	0.141243	0.0783688	Differentiated
CCTCTAGAGCGCCATC-1_GSM5910789	0.131015	Differentiated	0.204418	0.133963	Differentiated
CCTCTAGGTAAGTAGT-1_GSM5910789	0.0949104	Differentiated	0.147434	0.0777542	Differentiated
CCTCTAGGTCGCAGTC-1_GSM5910789	0.122037	Differentiated	0.190248	0.156915	Differentiated
CCTCTCCAGTCGGCCT-1_GSM5910789	0.0607118	Differentiated	0.0934587	0.104145	Differentiated
CCTGCATAGTGACACG-1_GSM5910789	0.0950673	Differentiated	0.147682	0.121388	Differentiated
CCTGCATGTAATTGGA-1_GSM5910789	0.138487	Differentiated	0.216211	0.142302	Differentiated
CCTGCATTCATCTACT-1_GSM5910789	0.0614568	Differentiated	0.0946345	0.0243644	Differentiated
CCTGCATTCTCACCCA-1_GSM5910789	0.0425513	Differentiated	0.064796	0.0125088	Differentiated
CCTGTTGCAGTGGCTC-1_GSM5910789	0.114929	Differentiated	0.179029	0.0941031	Differentiated
CCTGTTGGTGAGTAAT-1_GSM5910789	0.113556	Differentiated	0.176862	0.120035	Differentiated
CCTTCAGCAATTCACG-1_GSM5910789	0.107176	Differentiated	0.166793	0.114539	Differentiated
CCTTGTGCAGGTCAGA-1_GSM5910789	0.112567	Differentiated	0.175301	0.110344	Differentiated
CCTTGTGGTAACATGA-1_GSM5910789	0.0479105	Differentiated	0.0732544	0.0706483	Differentiated
CCTTGTGGTGTCCGGT-1_GSM5910789	0.113697	Differentiated	0.177085	0.127389	Differentiated
CCTTTGGAGGTCGTGA-1_GSM5910789	0.111176	Differentiated	0.173107	0.126589	Differentiated
CCTTTGGTCACTGTTT-1_GSM5910789	0.0886877	Differentiated	0.137613	0.0633404	Differentiated
CCTTTGGTCCAGTACA-1_GSM5910789	0.155813	Differentiated	0.243556	0.149753	Differentiated
CGAAGGACACAGCTGC-1_GSM5910789	0.0727744	Differentiated	0.112497	0.0677305	Differentiated
CGAAGGATCCATGAGT-1_GSM5910789	0.0730122	Differentiated	0.112872	0.0657573	Differentiated
CGAAGGATCCCATTTA-1_GSM5910789	0.0859912	Differentiated	0.133357	0.107573	Differentiated
CGAAGGATCGGAGTGA-1_GSM5910789	0.112933	Differentiated	0.175879	0.112943	Differentiated
CGAAGTTAGTCAGGGT-1_GSM5910789	0.0942523	Differentiated	0.146395	0.0529906	Differentiated
CGAAGTTGTTCTTGCC-1_GSM5910789	0.118503	Differentiated	0.18467	0.143312	Differentiated
CGAATTGGTCGTCATA-1_GSM5910789	0.0897028	Differentiated	0.139215	0.128191	Differentiated
CGAATTGGTTAAGAAC-1_GSM5910789	0.0926613	Differentiated	0.143884	0.183333	Unipotent
CGAATTGTCCAGCACG-1_GSM5910789	0.111166	Differentiated	0.173091	0.149841	Differentiated
CGACAGCAGCGTTAGG-1_GSM5910789	0.0736963	Differentiated	0.113952	0.104232	Differentiated
CGACAGCCATCTGTTT-1_GSM5910789	0.103048	Differentiated	0.160278	0.163694	Differentiated
CGACAGCTCGTTGTAG-1_GSM5910789	0.0635457	Differentiated	0.0979314	0.0327037	Differentiated
CGACAGCTCTTAGCAG-1_GSM5910789	0.0891794	Differentiated	0.138389	0.0900424	Differentiated
CGAGAAGAGGTCGTAG-1_GSM5910789	0.127067	Differentiated	0.198187	0.136525	Differentiated
CGAGGCTCACGTAGTT-1_GSM5910789	0.152249	Differentiated	0.237932	0.160021	Differentiated
CGAGGCTGTACTCGCG-1_GSM5910789	0.141955	Differentiated	0.221684	0.141066	Differentiated
CGAGGCTTCTAGGCAT-1_GSM5910789	0.10957	Differentiated	0.170572	0.109479	Differentiated
CGAGTGCCAATTAGGA-1_GSM5910789	0.120811	Differentiated	0.188313	0.16212	Differentiated
CGAGTGCCAATTGCAC-1_GSM5910789	0.101465	Differentiated	0.15778	0.0519504	Differentiated
CGAGTGCGTACCCGCA-1_GSM5910789	0.0796247	Differentiated	0.123309	0.0835106	Differentiated
CGAGTTAGTGGATCGA-1_GSM5910789	0.141843	Differentiated	0.221508	0.158272	Differentiated
CGAGTTATCCTTGAAG-1_GSM5910789	0.0994109	Differentiated	0.154537	0.0616631	Differentiated
CGATCGGGTAATCAGA-1_GSM5910789	0.0898343	Differentiated	0.139423	0.0817477	Differentiated
CGATCGGTCATATGGC-1_GSM5910789	0.112805	Differentiated	0.175678	0.136364	Differentiated
CGATCGGTCCAGTTCC-1_GSM5910789	0.115613	Differentiated	0.180109	0.124736	Differentiated
CGATGCGAGTTCCATG-1_GSM5910789	0.125487	Differentiated	0.195693	0.124336	Differentiated
CGATGCGTCTGCTCTG-1_GSM5910789	0.0757281	Differentiated	0.117159	0.0824468	Differentiated
CGATGGCAGCCTGAAG-1_GSM5910789	0.151788	Differentiated	0.237204	0.157634	Differentiated
CGATGGCAGTGGTTGG-1_GSM5910789	0.0832685	Differentiated	0.12906	0.0647163	Differentiated
CGATGGCGTAGGAGGG-1_GSM5910789	0.106923	Differentiated	0.166393	0.149132	Differentiated
CGATGGCGTCCAAGAG-1_GSM5910789	0.0669518	Differentiated	0.103307	0.0456961	Differentiated
CGCAGGTGTCGGCTAC-1_GSM5910789	0.124909	Differentiated	0.194781	0.0796257	Differentiated
CGCATAAAGCAGGCTA-1_GSM5910789	0.0883106	Differentiated	0.137018	0.104919	Differentiated
CGCATAACAAGGCGTA-1_GSM5910789	0.0992476	Differentiated	0.15428	0.100071	Differentiated
CGCATGGAGTTCCGTA-1_GSM5910789	0.0930072	Differentiated	0.14443	0.0530303	Differentiated
CGCATGGCAATGCAGG-1_GSM5910789	0.1193	Differentiated	0.185929	0.0741518	Differentiated
CGCCAGAAGCATGATA-1_GSM5910789	0.0870625	Differentiated	0.135048	0.111642	Differentiated
CGCCAGACAGCTGTGC-1_GSM5910789	0.100752	Differentiated	0.156655	0.0957447	Differentiated
CGCCAGATCACCCTGT-1_GSM5910789	0.0830425	Differentiated	0.128703	0.0900709	Differentiated
CGCCAGATCTTTGGAG-1_GSM5910789	0.0899788	Differentiated	0.139651	0.144326	Differentiated
CGCCATTTCGTTCGCT-1_GSM5910789	0.0663251	Differentiated	0.102318	0.0863475	Differentiated
CGCGTGAGTCCAGGTC-1_GSM5910789	0.119254	Differentiated	0.185856	0.0783491	Differentiated
CGGAACCAGGATATAC-1_GSM5910789	0.099284	Differentiated	0.154337	0.0950106	Differentiated
CGGAACCCAACCCGCA-1_GSM5910789	0.124102	Differentiated	0.193507	0.12447	Differentiated
CGGAACCGTCGGTACC-1_GSM5910789	0.139108	Differentiated	0.217191	0.151836	Differentiated
CGGAACCTCACCTCGT-1_GSM5910789	0.0468745	Differentiated	0.0716193	0.0469359	Differentiated
CGGAATTCAAGCAGGT-1_GSM5910789	0.0727918	Differentiated	0.112524	0.0683263	Differentiated
CGGAATTTCCGCTGTT-1_GSM5910789	0.0737087	Differentiated	0.113972	0.0826241	Differentiated
CGGACACAGGGATCGT-1_GSM5910789	0.0698475	Differentiated	0.107878	0.0446334	Differentiated
CGGACACCAGGGTCTC-1_GSM5910789	0.085975	Differentiated	0.133331	0.0716312	Differentiated
CGGACACTCTAGACCA-1_GSM5910789	0.101453	Differentiated	0.15776	0.0715042	Differentiated
CGGAGAAGTTACGATC-1_GSM5910789	0.0942249	Differentiated	0.146352	0.0251506	Differentiated
CGGAGAATCAGCTGAT-1_GSM5910789	0.0810625	Differentiated	0.125578	0.0244421	Differentiated
CGGCAGTAGCAGGCTA-1_GSM5910789	0.101959	Differentiated	0.158559	0.104932	Differentiated
CGGGCATAGCGCTTCG-1_GSM5910789	0.0835093	Differentiated	0.12944	0.0813953	Differentiated
CGGGCATAGGGTACGT-1_GSM5910789	0.133533	Differentiated	0.208392	0.127347	Differentiated
CGGGTGTCAGTCGCAC-1_GSM5910789	0.128182	Differentiated	0.199946	0.127919	Differentiated
CGGTCAGAGTGGTTAA-1_GSM5910789	0.124078	Differentiated	0.193469	0.112277	Differentiated
CGGTCAGGTGATCGTT-1_GSM5910789	0.108051	Differentiated	0.168174	0.12685	Differentiated
CGGTCAGTCAGGAGAC-1_GSM5910789	0.138062	Differentiated	0.215541	0.14273	Differentiated
CGTAAGTAGAGCCTGA-1_GSM5910789	0.0602145	Differentiated	0.0926738	0.0748408	Differentiated
CGTAATGCAACTGCTA-1_GSM5910789	0.115169	Differentiated	0.179408	0.125796	Differentiated
CGTAATGGTGGCTGAA-1_GSM5910789	0.0936054	Differentiated	0.145375	0.112802	Differentiated
CGTAGTAAGCTAGCCC-1_GSM5910789	0.0788886	Differentiated	0.122147	0.054494	Differentiated
CGTAGTACACATACTG-1_GSM5910789	0.0453925	Differentiated	0.0692803	0.0342777	Differentiated
CGTAGTACAGATACTC-1_GSM5910789	0.114554	Differentiated	0.178438	0.162438	Differentiated
CGTCAAAGTAGATCGG-1_GSM5910789	0.150964	Differentiated	0.235904	0.24359	Unipotent
CGTCCATAGAATCGTA-1_GSM5910789	0.106422	Differentiated	0.165603	0.0870567	Differentiated
CGTCCATGTGTTTACG-1_GSM5910789	0.108329	Differentiated	0.168613	0.0647952	Differentiated
CGTGAATAGCGCTTCG-1_GSM5910789	0.138138	Differentiated	0.21566	0.148936	Differentiated
CGTGAATCAGCAGTGA-1_GSM5910789	0.0959717	Differentiated	0.149109	0.105272	Differentiated
CGTGAATGTACACGCC-1_GSM5910789	0.0888553	Differentiated	0.137877	0.132214	Differentiated
CGTGAATGTTAAACCC-1_GSM5910789	0.0519951	Differentiated	0.0797011	0.0310735	Differentiated
CGTGAATTCCCGTTGT-1_GSM5910789	0.0777727	Differentiated	0.120386	0.0673043	Differentiated
CGTGATAAGCCACAAG-1_GSM5910789	0.143419	Differentiated	0.223995	0.139007	Differentiated
CGTGATACAGTCGTTA-1_GSM5910789	0.0645259	Differentiated	0.0994785	0.0424628	Differentiated
CGTGCTTAGCTTCGTA-1_GSM5910789	0.155251	Differentiated	0.242669	0.115398	Differentiated
CGTGCTTGTATCGTTG-1_GSM5910789	0.109612	Differentiated	0.170638	0.0579634	Differentiated
CGTGCTTGTCAAGCGA-1_GSM5910789	0.146021	Differentiated	0.228102	0.159051	Differentiated
CGTGCTTGTTTGGGAG-1_GSM5910789	0.1261	Differentiated	0.196661	0.148478	Differentiated
CGTGTCTCACCTGTCT-1_GSM5910789	0.093254	Differentiated	0.14482	0.0845692	Differentiated
CGTGTCTCAGGTCAAG-1_GSM5910789	0.0883572	Differentiated	0.137091	0.108865	Differentiated
CGTGTCTGTGGCAGAT-1_GSM5910789	0.111835	Differentiated	0.174147	0.143582	Differentiated
CGTGTCTTCCATCACC-1_GSM5910789	0.0988225	Differentiated	0.153609	0.110226	Differentiated
CGTTAGAAGCAACTCT-1_GSM5910789	0.0756587	Differentiated	0.117049	0.0741135	Differentiated
CGTTAGAAGCACGTCC-1_GSM5910789	0.208154	Unipotent	0.326166	0.402778	Oligopotent
CGTTCTGTCTGCATGA-1_GSM5910789	0.0796719	Differentiated	0.123383	0.0720099	Differentiated
CGTTGGGCATACAGAA-1_GSM5910789	0.0851388	Differentiated	0.132012	0.0284855	Differentiated
CGTTGGGGTGTTAACC-1_GSM5910789	0.0981086	Differentiated	0.152482	0.112766	Differentiated
CTAACCCCAAATAAGC-1_GSM5910789	0.103047	Differentiated	0.160276	0.0907329	Differentiated
CTAACCCGTTACGGAG-1_GSM5910789	0.143402	Differentiated	0.223968	0.150372	Differentiated
CTAACTTTCACCTGGG-1_GSM5910789	0.107867	Differentiated	0.167884	0.14187	Differentiated
CTAACTTTCATTTCCA-1_GSM5910789	0.139308	Differentiated	0.217507	0.145173	Differentiated
CTAACTTTCGGAACTT-1_GSM5910789	0.108988	Differentiated	0.169653	0.131458	Differentiated
CTACAGAAGTGGTCAG-1_GSM5910789	0.060681	Differentiated	0.09341	0.0447629	Differentiated
CTACAGACAACCTATG-1_GSM5910789	0.1242	Differentiated	0.193662	0.14482	Differentiated
CTACAGACAGAACTCT-1_GSM5910789	0.140534	Differentiated	0.219441	0.15355	Differentiated
CTACAGACAGTATTCG-1_GSM5910789	0.0904405	Differentiated	0.140379	0.0529578	Differentiated
CTACCCAAGTTGAATG-1_GSM5910789	0.0865569	Differentiated	0.13425	0.127119	Differentiated
CTACCTGCAAGTCCAT-1_GSM5910789	0.121615	Differentiated	0.189581	0.0776716	Differentiated
CTACCTGGTTAAGACA-1_GSM5910789	0.10606	Differentiated	0.165031	0.129826	Differentiated
CTACCTGTCTAGGAAA-1_GSM5910789	0.162319	Differentiated	0.253825	0.165604	Differentiated
CTACCTGTCTCTCTTC-1_GSM5910789	0.0894535	Differentiated	0.138822	0.117481	Differentiated
CTACGGGAGTACTGTC-1_GSM5910789	0.131778	Differentiated	0.205623	0.14654	Differentiated
CTACGGGCACTATCGA-1_GSM5910789	0.109748	Differentiated	0.170853	0.0971045	Differentiated
CTACGGGGTATCGCTA-1_GSM5910789	0.221041	Unipotent	0.346506	0.604167	Multipotent
CTACGGGGTCTCTCCA-1_GSM5910789	0.0592655	Differentiated	0.091176	0.101084	Differentiated
CTACTATAGCTCCCTT-1_GSM5910789	0.120008	Differentiated	0.187046	0.113851	Differentiated
CTACTATAGGAGGTTC-1_GSM5910789	0.127406	Differentiated	0.198722	0.105674	Differentiated
CTACTATTCGTCAACA-1_GSM5910789	0.07852	Differentiated	0.121565	0.0893362	Differentiated
CTACTATTCTACGCGG-1_GSM5910789	0.129796	Differentiated	0.202494	0.13995	Differentiated
CTAGACAAGAGGTATT-1_GSM5910789	0.103852	Differentiated	0.161546	0.0722105	Differentiated
CTAGACAAGCTAGATA-1_GSM5910789	0.0651299	Differentiated	0.100432	0.0443975	Differentiated
CTAGACACATATCGGT-1_GSM5910789	0.108193	Differentiated	0.168397	0.0868719	Differentiated
CTAGGTAGTCTCGGAC-1_GSM5910789	0.0516941	Differentiated	0.079226	0.0343241	Differentiated
CTAGGTAGTGCCCTTT-1_GSM5910789	0.11429	Differentiated	0.178021	0.0912615	Differentiated
CTATAGGCATACAGCT-1_GSM5910789	0.0859005	Differentiated	0.133214	0.0732484	Differentiated
CTATCCGCATGGCCCA-1_GSM5910789	0.124758	Differentiated	0.194543	0.113501	Differentiated
CTATCCGGTTCGGACC-1_GSM5910789	0.0873736	Differentiated	0.135539	0.109458	Differentiated
CTCAACCAGCTCCCTT-1_GSM5910789	0.0943338	Differentiated	0.146524	0.0769639	Differentiated
CTCAACCAGTTCCGGC-1_GSM5910789	0.101083	Differentiated	0.157176	0.0909574	Differentiated
CTCAAGAAGAATCTAG-1_GSM5910789	0.0721039	Differentiated	0.111439	0.0827134	Differentiated
CTCAAGAAGAGGATGA-1_GSM5910789	0.182278	Unipotent	0.285326	0.520833	Multipotent
CTCAAGAGTGCCTTTC-1_GSM5910789	0.0534914	Differentiated	0.0820627	0.0484496	Differentiated
CTCAAGAGTTGTAAAG-1_GSM5910789	0.0979283	Differentiated	0.152197	0.0768147	Differentiated
CTCAATTCACCACATA-1_GSM5910789	0.0908596	Differentiated	0.141041	0.0865248	Differentiated
CTCAATTGTGTAGGAC-1_GSM5910789	0.139122	Differentiated	0.217214	0.160816	Differentiated
CTCACTGCACAACGCC-1_GSM5910789	0.0449124	Differentiated	0.0685224	0.0431969	Differentiated
CTCAGAAGTACGGATG-1_GSM5910789	0.0841967	Differentiated	0.130525	0.0736023	Differentiated
CTCAGAATCCTACGAA-1_GSM5910789	0.113743	Differentiated	0.177158	0.133788	Differentiated
CTCAGGGCACGGCGTT-1_GSM5910789	0.089331	Differentiated	0.138628	0.0946568	Differentiated
CTCAGGGCATGATGCT-1_GSM5910789	0.119871	Differentiated	0.186829	0.130674	Differentiated
CTCAGGGTCCAAGCTA-1_GSM5910789	0.0635923	Differentiated	0.0980049	0.0374257	Differentiated
CTCAGGGTCCCGAGAC-1_GSM5910789	0.148834	Differentiated	0.232542	0.163169	Differentiated
CTCAGTCCAAAGTGTA-1_GSM5910789	0.0835951	Differentiated	0.129575	0.110816	Differentiated
CTCATCGAGGCTCACC-1_GSM5910789	0.109394	Differentiated	0.170293	0.153191	Differentiated
CTCATCGTCATTCGTT-1_GSM5910789	0.0834638	Differentiated	0.129368	0.127142	Differentiated
CTCATGCAGGTCGCCT-1_GSM5910789	0.130817	Differentiated	0.204106	0.165784	Differentiated
CTCCAACGTAGAGCTG-1_GSM5910789	0.0909525	Differentiated	0.141187	0.111229	Differentiated
CTCCATGGTAGCTAAA-1_GSM5910789	0.0775519	Differentiated	0.120037	0.0512685	Differentiated
CTCCCAAAGGTGCGAT-1_GSM5910789	0.106893	Differentiated	0.166347	0.142021	Differentiated
CTCCCAAGTGCTAGCC-1_GSM5910789	0.0647282	Differentiated	0.0997978	0.0489782	Differentiated
CTCCCTCGTGAATATG-1_GSM5910789	0.089145	Differentiated	0.138335	0.00248228	Differentiated
CTCCGATGTGAGCCAA-1_GSM5910789	0.144573	Differentiated	0.225817	0.165957	Differentiated
CTCCGATTCGAACCTA-1_GSM5910789	0.127776	Differentiated	0.199306	0.158797	Differentiated
CTCCTCCCACTCTGCT-1_GSM5910789	0.0664874	Differentiated	0.102574	0.00992909	Differentiated
CTCCTCCGTCCGCAGT-1_GSM5910789	0.090667	Differentiated	0.140737	0.144244	Differentiated
CTCCTCCGTTCCTACC-1_GSM5910789	0.110142	Differentiated	0.171475	0.0729167	Differentiated
CTCCTCCGTTTCGTTT-1_GSM5910789	0.122126	Differentiated	0.190388	0.151773	Differentiated
CTCCTTTAGAGAAGGT-1_GSM5910789	0.137694	Differentiated	0.21496	0.156571	Differentiated
CTCCTTTAGATACATG-1_GSM5910789	0.12237	Differentiated	0.190773	0.16561	Differentiated
CTCGAGGAGCGAGTCA-1_GSM5910789	0.112826	Differentiated	0.175711	0.15461	Differentiated
CTCGAGGAGCTACGTT-1_GSM5910789	0.097759	Differentiated	0.15193	0.0914548	Differentiated
CTCGAGGCACGACGCT-1_GSM5910789	0.0414804	Differentiated	0.0631057	0.0287174	Differentiated
CTCGAGGCATGACCCG-1_GSM5910789	0.109546	Differentiated	0.170533	0.0990134	Differentiated
CTCGAGGGTGCTGTCG-1_GSM5910789	0.213588	Unipotent	0.334744	0.5625	Multipotent
CTCTCAGAGGTCACCC-1_GSM5910789	0.435208	Oligopotent	0.684524	0.916667	Totipotent
CTCTCAGCATGGCACC-1_GSM5910789	0.0956856	Differentiated	0.148658	0.0756288	Differentiated
CTCTCGACAGAACTCT-1_GSM5910789	0.152842	Differentiated	0.238868	0.145213	Differentiated
CTCTCGACAGAACTTC-1_GSM5910789	0.108705	Differentiated	0.169207	0.109408	Differentiated
CTCTGGTAGTGTCATC-1_GSM5910789	0.0834307	Differentiated	0.129316	0.087234	Differentiated
CTCTGGTCAAACTAGA-1_GSM5910789	0.086147	Differentiated	0.133603	0.0603814	Differentiated
CTGAGCGGTCCCAAAT-1_GSM5910789	0.144258	Differentiated	0.22532	0.233333	Unipotent
CTGAGCGGTGCACATT-1_GSM5910789	0.105488	Differentiated	0.164129	0.103901	Differentiated
CTGAGGCCACGATTCA-1_GSM5910789	0.127273	Differentiated	0.198513	0.101518	Differentiated
CTGAGGCTCGAAGCAG-1_GSM5910789	0.0918008	Differentiated	0.142526	0.0868794	Differentiated
CTGAGGCTCGTTCTAT-1_GSM5910789	0.0583638	Differentiated	0.0897528	0.0459831	Differentiated
CTGCATCAGTTGGACG-1_GSM5910789	0.154236	Differentiated	0.241067	0.277778	Unipotent
CTGCATCGTCATTCCC-1_GSM5910789	0.0524234	Differentiated	0.080377	0.0110178	Differentiated
CTGCATCTCTACTGCC-1_GSM5910789	0.115121	Differentiated	0.179332	0.0977615	Differentiated
CTGCCATGTGAATTGA-1_GSM5910789	0.0567755	Differentiated	0.087246	0.0626766	Differentiated
CTGCTCAAGCCTCATA-1_GSM5910789	0.131243	Differentiated	0.204777	0.132873	Differentiated
CTGGACGAGATGCCGA-1_GSM5910789	0.146217	Differentiated	0.228411	0.157922	Differentiated
CTGGACGCAGAGCCCT-1_GSM5910789	0.0862679	Differentiated	0.133794	0.0987261	Differentiated
CTGGACGCATGGCCCA-1_GSM5910789	0.132456	Differentiated	0.206693	0.143763	Differentiated
CTGGCAGAGATTAGTG-1_GSM5910789	0.116033	Differentiated	0.180772	0.136236	Differentiated
CTGGCAGAGCGCCTCA-1_GSM5910789	0.128924	Differentiated	0.201117	0.0936946	Differentiated
CTGGCAGAGGCCCACT-1_GSM5910789	0.0830166	Differentiated	0.128662	0.0633828	Differentiated
CTGGCAGGTCAGCGTC-1_GSM5910789	0.12973	Differentiated	0.202389	0.132979	Differentiated
CTGGTCTCAATGGCAG-1_GSM5910789	0.0911051	Differentiated	0.141428	0.146555	Differentiated
CTGGTCTGTTAAGAAC-1_GSM5910789	0.139869	Differentiated	0.218392	0.155863	Differentiated
CTGGTCTTCTTCCACG-1_GSM5910789	0.084753	Differentiated	0.131403	0.130021	Differentiated
CTGTACCAGGTCGCCT-1_GSM5910789	0.0941822	Differentiated	0.146285	0.0661348	Differentiated
CTGTACCTCCCATTCG-1_GSM5910789	0.0918446	Differentiated	0.142595	0.100385	Differentiated
CTGTAGACAAGACGGT-1_GSM5910789	0.0883782	Differentiated	0.137125	0.0391428	Differentiated
CTGTAGACACCATAAC-1_GSM5910789	0.144344	Differentiated	0.225455	0.120322	Differentiated
CTGTAGACAGCGCGTT-1_GSM5910789	0.111612	Differentiated	0.173795	0.112115	Differentiated
CTGTAGAGTTACCCAA-1_GSM5910789	0.0908755	Differentiated	0.141066	0.0873941	Differentiated
CTGTAGATCAGGGTAG-1_GSM5910789	0.074998	Differentiated	0.116007	0.0189314	Differentiated
CTGTATTAGCAAGCCA-1_GSM5910789	0.0622036	Differentiated	0.0958132	0.0337218	Differentiated
CTGTATTCAGTGACCC-1_GSM5910789	0.068345	Differentiated	0.105506	0.0652866	Differentiated
CTGTATTCATGAAGGC-1_GSM5910789	0.11575	Differentiated	0.180325	0.140603	Differentiated
CTGTATTTCCGTGTCT-1_GSM5910789	0.119757	Differentiated	0.18665	0.0647558	Differentiated
CTGTCGTCACTGAATC-1_GSM5910789	0.0821576	Differentiated	0.127307	0.0778485	Differentiated
CTGTCGTTCTAAGAAG-1_GSM5910789	0.0644277	Differentiated	0.0993234	0.0104932	Differentiated
CTGTGAAGTAGTACGG-1_GSM5910789	0.0758183	Differentiated	0.117301	0.0230007	Differentiated
CTGTGAAGTTTGTTCT-1_GSM5910789	0.13841	Differentiated	0.216089	0.137943	Differentiated
CTGTGGGAGCGAGTCA-1_GSM5910789	0.120426	Differentiated	0.187706	0.15266	Differentiated
CTGTGGGGTAGCTTTG-1_GSM5910789	0.129752	Differentiated	0.202424	0.138475	Differentiated
CTGTGGGGTGTTCGTA-1_GSM5910789	0.0715083	Differentiated	0.110499	0.0682624	Differentiated
CTGTGGGTCAGGTGTT-1_GSM5910789	0.0921262	Differentiated	0.14304	0.116824	Differentiated
CTTACCGAGTCTAGAA-1_GSM5910789	0.113147	Differentiated	0.176217	0.0902413	Differentiated
CTTAGGAAGGAACGCT-1_GSM5910789	0.0555398	Differentiated	0.0852956	0.0579096	Differentiated
CTTAGGACAGCCATTA-1_GSM5910789	0.0997387	Differentiated	0.155055	0.112234	Differentiated
CTTCAATCATAGCTGT-1_GSM5910789	0.108309	Differentiated	0.168581	0.106462	Differentiated
CTTCAATCATCCCACT-1_GSM5910789	0.148379	Differentiated	0.231823	0.154105	Differentiated
CTTCAATGTAAGGCCA-1_GSM5910789	0.11683	Differentiated	0.182029	0.143262	Differentiated
CTTCAATTCGTAGGGA-1_GSM5910789	0.133953	Differentiated	0.209054	0.125221	Differentiated
CTTCAATTCTGTCAGA-1_GSM5910789	0.152039	Differentiated	0.2376	0.128716	Differentiated
CTTCCGAAGTTGCTGT-1_GSM5910789	0.0735915	Differentiated	0.113787	0.070829	Differentiated
CTTCCGAGTACCACGC-1_GSM5910789	0.11061	Differentiated	0.172212	0.112411	Differentiated
CTTCCGAGTGTGTGTT-1_GSM5910789	0.242232	Unipotent	0.379952	0.333333	Unipotent
CTTCCTTAGGATTCCT-1_GSM5910789	0.145792	Differentiated	0.22774	0.156759	Differentiated
CTTCCTTCACCCTAAA-1_GSM5910789	0.0473245	Differentiated	0.0723295	0.0389359	Differentiated
CTTCGGTAGGGAGAAT-1_GSM5910789	0.0879122	Differentiated	0.136389	0.080685	Differentiated
CTTCGGTTCTTACTGT-1_GSM5910789	0.0475402	Differentiated	0.0726699	0.02477	Differentiated
CTTCTAAAGTAACAGT-1_GSM5910789	0.060524	Differentiated	0.0931622	0.0507092	Differentiated
CTTCTCTAGCCGCTTG-1_GSM5910789	0.122247	Differentiated	0.190579	0.121822	Differentiated
CTTCTCTCAAGTGCTT-1_GSM5910789	0.110704	Differentiated	0.172361	0.0730496	Differentiated
CTTCTCTCACAGTACT-1_GSM5910789	0.0604413	Differentiated	0.0930318	0.0458202	Differentiated
CTTCTCTGTCCGAAAG-1_GSM5910789	0.0720941	Differentiated	0.111423	0.0704924	Differentiated
CTTCTCTGTGAATTAG-1_GSM5910789	0.136209	Differentiated	0.212615	0.150634	Differentiated
CTTCTCTGTTAGGGAC-1_GSM5910789	0.0903951	Differentiated	0.140308	0.0882979	Differentiated
CTTGAGACACGCGGTT-1_GSM5910789	0.108713	Differentiated	0.169218	0.108757	Differentiated
CTTGATTAGGTCTTTG-1_GSM5910789	0.0892599	Differentiated	0.138516	0.078994	Differentiated
CTTGATTGTCACAATC-1_GSM5910789	0.127436	Differentiated	0.198769	0.14638	Differentiated
CTTTCAATCCGGCAGT-1_GSM5910789	0.106226	Differentiated	0.165294	0.0875617	Differentiated
GAAACCTGTGAAGCGT-1_GSM5910789	0.0635103	Differentiated	0.0978755	0.00407802	Differentiated
GAAATGAAGCTAATGA-1_GSM5910789	0.138938	Differentiated	0.216923	0.132239	Differentiated
GAAATGAGTGCTAGCC-1_GSM5910789	0.110774	Differentiated	0.172471	0.139036	Differentiated
GAACACTTCCGTGTAA-1_GSM5910789	0.0743972	Differentiated	0.115058	0.0970599	Differentiated
GAACACTTCCTCTAAT-1_GSM5910789	0.0903955	Differentiated	0.140308	0.100035	Differentiated
GAACACTTCGATTGAC-1_GSM5910789	0.153552	Differentiated	0.239988	0.156582	Differentiated
GAACACTTCTCGCGTT-1_GSM5910789	0.082554	Differentiated	0.127932	0.113355	Differentiated
GAACGTTAGTCCGCCA-1_GSM5910789	0.143265	Differentiated	0.223752	0.138125	Differentiated
GAACTGTCAGCAGACA-1_GSM5910789	0.0747714	Differentiated	0.115649	0.090766	Differentiated
GAACTGTCAGCCTACG-1_GSM5910789	0.102107	Differentiated	0.158792	0.0506016	Differentiated
GAAGAATGTGAGTTTC-1_GSM5910789	0.102038	Differentiated	0.158684	0.152676	Differentiated
GAAGAATTCTACGCAA-1_GSM5910789	0.0510551	Differentiated	0.0782175	0.0491431	Differentiated
GAAGCCCAGATCGACG-1_GSM5910789	0.0514842	Differentiated	0.0788948	0.0454546	Differentiated
GAAGCCCCAATACGAA-1_GSM5910789	0.0547229	Differentiated	0.0840064	0.0251773	Differentiated
GAAGCGAAGATTGAGT-1_GSM5910789	0.0982442	Differentiated	0.152696	0.118011	Differentiated
GAAGCGAAGTACCGGA-1_GSM5910789	0.0515568	Differentiated	0.0790093	0.0280127	Differentiated
GAAGCGAAGTTTAGGA-1_GSM5910789	0.102073	Differentiated	0.158739	0.0930395	Differentiated
GAAGGACCACGGATCC-1_GSM5910789	0.101173	Differentiated	0.157319	0.125265	Differentiated
GAAGGACTCCTACCAC-1_GSM5910789	0.0937122	Differentiated	0.145543	0.111879	Differentiated
GAAGGGTCATCCGAAT-1_GSM5910789	0.135982	Differentiated	0.212257	0.120793	Differentiated
GAAGGGTTCTTCGTGC-1_GSM5910789	0.118161	Differentiated	0.18413	0.13524	Differentiated
GAAGTAACAATAGAGT-1_GSM5910789	0.0718838	Differentiated	0.111091	0.0207006	Differentiated
GAAGTAAGTGCGGTAA-1_GSM5910789	0.0515067	Differentiated	0.0789302	0.0141543	Differentiated
GAATAGAAGACGAAGA-1_GSM5910789	0.14861	Differentiated	0.232189	0.148759	Differentiated
GAATAGAAGGAAGTGA-1_GSM5910789	0.0955469	Differentiated	0.148439	0.147361	Differentiated
GAATAGAAGGTGCCAA-1_GSM5910789	0.084538	Differentiated	0.131063	0.019556	Differentiated
GAATAGACACCAATTG-1_GSM5910789	0.111597	Differentiated	0.173771	0.109397	Differentiated
GAATAGAGTGCATACT-1_GSM5910789	0.136027	Differentiated	0.212329	0.159958	Differentiated
GAATAGATCCCGTTCA-1_GSM5910789	0.146734	Differentiated	0.229227	0.127565	Differentiated
GAATCACAGCCTTGAT-1_GSM5910789	0.112139	Differentiated	0.174627	0.134488	Differentiated
GAATCACCACCCTAAA-1_GSM5910789	0.0470018	Differentiated	0.0718201	0.0535152	Differentiated
GAATCACCATCCGGCA-1_GSM5910789	0.105046	Differentiated	0.163431	0.144106	Differentiated
GAATCACGTAGTCGGA-1_GSM5910789	0.135248	Differentiated	0.211099	0.150777	Differentiated
GAATCACTCCCGAACG-1_GSM5910789	0.137375	Differentiated	0.214456	0.130219	Differentiated
GAATCGTCACATATCG-1_GSM5910789	0.138164	Differentiated	0.2157	0.121019	Differentiated
GAATCGTCAGTCAGAG-1_GSM5910789	0.0730944	Differentiated	0.113002	0.0523708	Differentiated
GACACGCAGAAAGTCT-1_GSM5910789	0.0949013	Differentiated	0.14742	0.107864	Differentiated
GACACGCTCAAGTCGT-1_GSM5910789	0.155062	Differentiated	0.242372	0.154661	Differentiated
GACACGCTCCGAAATC-1_GSM5910789	0.0946443	Differentiated	0.147014	0.0470444	Differentiated
GACAGCCAGAGTTCGG-1_GSM5910789	0.123291	Differentiated	0.192227	0.0947573	Differentiated
GACAGCCGTGTGAATA-1_GSM5910789	0.0493455	Differentiated	0.0755191	0.0275424	Differentiated
GACAGCCGTTCCGCGA-1_GSM5910789	0.140287	Differentiated	0.219053	0.163136	Differentiated
GACATCAGTTCTCACC-1_GSM5910789	0.0581026	Differentiated	0.0893406	0.0744681	Differentiated
GACATCATCCACGGAC-1_GSM5910789	0.0553279	Differentiated	0.0849612	0.079087	Differentiated
GACCAATGTATTCCGA-1_GSM5910789	0.0586498	Differentiated	0.0902041	0.0462274	Differentiated
GACCCAGAGCTGGCCT-1_GSM5910789	0.108216	Differentiated	0.168434	0.143996	Differentiated
GACCCAGCACGAGGTA-1_GSM5910789	0.0593429	Differentiated	0.091298	0.0719093	Differentiated
GACCCTTAGCTATCCA-1_GSM5910789	0.0771836	Differentiated	0.119456	0.0905066	Differentiated
GACCCTTCAGGTCCCA-1_GSM5910789	0.1017	Differentiated	0.158151	0.149401	Differentiated
GACCCTTGTCCTACAA-1_GSM5910789	0.11023	Differentiated	0.171613	0.136476	Differentiated
GACCCTTGTTCGGCGT-1_GSM5910789	0.0962252	Differentiated	0.149509	0.112057	Differentiated
GACCGTGAGCCATTTG-1_GSM5910789	0.1163	Differentiated	0.181194	0.115004	Differentiated
GACCGTGCATAAGATG-1_GSM5910789	0.0733229	Differentiated	0.113363	0.0721631	Differentiated
GACCGTGTCATCCTGC-1_GSM5910789	0.0954918	Differentiated	0.148352	0.0660311	Differentiated
GACCTTCAGAGTATAC-1_GSM5910789	0.0977072	Differentiated	0.151848	0.0688559	Differentiated
GACGTTATCGCCAATA-1_GSM5910789	0.113381	Differentiated	0.176586	0.139384	Differentiated
GACTATGAGACGAGCT-1_GSM5910789	0.136046	Differentiated	0.212358	0.14435	Differentiated
GACTATGTCGATCCAA-1_GSM5910789	0.0951718	Differentiated	0.147847	0.0770457	Differentiated
GACTCAACAAGGAGTC-1_GSM5910789	0.114245	Differentiated	0.17795	0.0403987	Differentiated
GACTCAACAGTCGGTC-1_GSM5910789	0.0585259	Differentiated	0.0900086	0.0552017	Differentiated
GACTCAACATCATCCC-1_GSM5910789	0.0725976	Differentiated	0.112218	0.0599013	Differentiated
GACTCAATCGTAACAC-1_GSM5910789	0.086555	Differentiated	0.134247	0.0842161	Differentiated
GACTCTCAGGAAAGAC-1_GSM5910789	0.0727524	Differentiated	0.112462	0.0776836	Differentiated
GACTCTCAGTCAGGGT-1_GSM5910789	0.10021	Differentiated	0.155798	0.0935952	Differentiated
GACTCTCGTCATAAAG-1_GSM5910789	0.102564	Differentiated	0.159513	0.150212	Differentiated
GACTGATGTCCTTAAG-1_GSM5910789	0.0656299	Differentiated	0.101221	0.0229101	Differentiated
GACTGATTCGATGCTA-1_GSM5910789	0.121564	Differentiated	0.189501	0.118923	Differentiated
GACTTCCGTTCGTTCC-1_GSM5910789	0.105135	Differentiated	0.163572	0.124159	Differentiated
GACTTCCGTTGGAGAC-1_GSM5910789	0.0810257	Differentiated	0.12552	0.101342	Differentiated
GAGAAATTCAAACGTC-1_GSM5910789	0.0904378	Differentiated	0.140375	0.127907	Differentiated
GAGAAATTCCGATCGG-1_GSM5910789	0.0664781	Differentiated	0.10256	0.142008	Differentiated
GAGACCCCACACCTGG-1_GSM5910789	0.116456	Differentiated	0.181439	0.109752	Differentiated
GAGACCCGTCTTCAAG-1_GSM5910789	0.102096	Differentiated	0.158775	0.122965	Differentiated
GAGACTTAGAGCCGTA-1_GSM5910789	0.0832281	Differentiated	0.128996	0.119098	Differentiated
GAGACTTAGGACTATA-1_GSM5910789	0.108124	Differentiated	0.168289	0.115425	Differentiated
GAGACTTCACGCTGCA-1_GSM5910789	0.0644766	Differentiated	0.0994006	0.0122341	Differentiated
GAGACTTTCACTTCTA-1_GSM5910789	0.127425	Differentiated	0.198752	0.150566	Differentiated
GAGCCTGAGATGGTAT-1_GSM5910789	0.0611085	Differentiated	0.0940848	0.0388248	Differentiated
GAGCCTGCACGTGAGA-1_GSM5910789	0.110681	Differentiated	0.172326	0.0828961	Differentiated
GAGCCTGCAGACGCTC-1_GSM5910789	0.150039	Differentiated	0.234443	0.156698	Differentiated
GAGCCTGGTGCGACAA-1_GSM5910789	0.0802276	Differentiated	0.12426	0.0933756	Differentiated
GAGCTGCCACAAATAG-1_GSM5910789	0.086892	Differentiated	0.134779	0.10964	Differentiated
GAGCTGCGTGCTGTCG-1_GSM5910789	0.111818	Differentiated	0.17412	0.104034	Differentiated
GAGGCAAGTGAGTAAT-1_GSM5910789	0.0781039	Differentiated	0.120909	0.0792726	Differentiated
GAGGCAAGTGTATACC-1_GSM5910789	0.116316	Differentiated	0.181219	0.10503	Differentiated
GAGGCCTAGTCGGGAT-1_GSM5910789	0.0701225	Differentiated	0.108311	0.0498227	Differentiated
GAGGCCTTCAGTCAGT-1_GSM5910789	0.119221	Differentiated	0.185804	0.131165	Differentiated
GAGGCCTTCCCATTTA-1_GSM5910789	0.0631959	Differentiated	0.0973792	0.0704449	Differentiated
GAGGCCTTCTGCAGCG-1_GSM5910789	0.134041	Differentiated	0.209194	0.128273	Differentiated
GAGGGATCACAATGCT-1_GSM5910789	0.102072	Differentiated	0.158737	0.145505	Differentiated
GAGGGATGTCGCACGT-1_GSM5910789	0.085007	Differentiated	0.131804	0.0577331	Differentiated
GAGGGATTCAGACCCG-1_GSM5910789	0.146874	Differentiated	0.229448	0.150052	Differentiated
GAGTCATAGATGCGAC-1_GSM5910789	0.102455	Differentiated	0.159341	0.0985169	Differentiated
GAGTCATTCAGTGTTG-1_GSM5910789	0.119895	Differentiated	0.186867	0.0761099	Differentiated
GAGTCATTCTGGGCGT-1_GSM5910789	0.112866	Differentiated	0.175774	0.109654	Differentiated
GAGTCTAAGGCTATCT-1_GSM5910789	0.0877001	Differentiated	0.136054	0.120763	Differentiated
GAGTCTACACGTAGAG-1_GSM5910789	0.151644	Differentiated	0.236977	0.141162	Differentiated
GAGTCTAGTTGGATCT-1_GSM5910789	0.0692762	Differentiated	0.106976	0.0669501	Differentiated
GAGTCTATCAGCTTCC-1_GSM5910789	0.105862	Differentiated	0.164719	0.124113	Differentiated
GAGTGAGAGACTTCGT-1_GSM5910789	0.0626476	Differentiated	0.0965138	0.0660677	Differentiated
GAGTGTTAGCCTCGTG-1_GSM5910789	0.104492	Differentiated	0.162557	0.108879	Differentiated
GAGTGTTCACACAGCC-1_GSM5910789	0.0994606	Differentiated	0.154616	0.0956429	Differentiated
GAGTGTTGTTCCCAAA-1_GSM5910789	0.0809731	Differentiated	0.125437	0.105142	Differentiated
GAGTGTTTCCCAACTC-1_GSM5910789	0.087037	Differentiated	0.135008	0.120262	Differentiated
GAGTGTTTCCGCAGTG-1_GSM5910789	0.0732981	Differentiated	0.113324	0.0643617	Differentiated
GAGTTACAGCTCTATG-1_GSM5910789	0.126463	Differentiated	0.197234	0.110993	Differentiated
GAGTTACGTTCAACGT-1_GSM5910789	0.118476	Differentiated	0.184627	0.0670904	Differentiated
GAGTTGTGTAGGCTCC-1_GSM5910789	0.0869437	Differentiated	0.13486	0.0877378	Differentiated
GAGTTTGAGCCATTTG-1_GSM5910789	0.138728	Differentiated	0.216592	0.123941	Differentiated
GAGTTTGTCTGTCGCT-1_GSM5910789	0.132209	Differentiated	0.206303	0.138889	Differentiated
GATAGAAAGGGTATAT-1_GSM5910789	0.0717354	Differentiated	0.110857	0.0665962	Differentiated
GATAGAAGTACTCCCT-1_GSM5910789	0.0901143	Differentiated	0.139865	0.0364473	Differentiated
GATAGAAGTCCTCATC-1_GSM5910789	0.072989	Differentiated	0.112836	0.10976	Differentiated
GATAGCTTCGATGGAG-1_GSM5910789	0.0891242	Differentiated	0.138302	0.0984848	Differentiated
GATCACAAGCAGATAT-1_GSM5910789	0.077809	Differentiated	0.120443	0.0783898	Differentiated
GATCACAAGTAGGCCA-1_GSM5910789	0.0597048	Differentiated	0.0918693	0.0340028	Differentiated
GATCACAGTGCCTGAC-1_GSM5910789	0.0879341	Differentiated	0.136424	0.144149	Differentiated
GATCACATCAACGAGG-1_GSM5910789	0.118483	Differentiated	0.184639	0.111111	Differentiated
GATCAGTAGAACCGCA-1_GSM5910789	0.11559	Differentiated	0.180073	0.142357	Differentiated
GATCAGTAGAACGCGT-1_GSM5910789	0.135052	Differentiated	0.21079	0.333333	Unipotent
GATCAGTAGTCACTCA-1_GSM5910789	0.100337	Differentiated	0.155999	0.122611	Differentiated
GATCAGTCAATCAGCT-1_GSM5910789	0.0614175	Differentiated	0.0945725	0.0143617	Differentiated
GATCAGTCACATCATG-1_GSM5910789	0.153498	Differentiated	0.239903	0.166667	Differentiated
GATCAGTCAGGATGAC-1_GSM5910789	0.0780191	Differentiated	0.120775	0.0442462	Differentiated
GATCATGAGTGATAAC-1_GSM5910789	0.0633234	Differentiated	0.0975805	0.0816719	Differentiated
GATCGTACAACTGATC-1_GSM5910789	0.132853	Differentiated	0.207319	0.143891	Differentiated
GATCGTATCGAGAAAT-1_GSM5910789	0.15328	Differentiated	0.239559	0.145127	Differentiated
GATCGTATCGAGAGCA-1_GSM5910789	0.0942692	Differentiated	0.146422	0.0685441	Differentiated
GATGACTAGTACGAGC-1_GSM5910789	0.090405	Differentiated	0.140323	0.121021	Differentiated
GATGACTTCTAGACCA-1_GSM5910789	0.0774234	Differentiated	0.119834	0.0820975	Differentiated
GATGAGGGTAGTGATA-1_GSM5910789	0.065702	Differentiated	0.101335	0.0584919	Differentiated
GATGATCCAATACCTG-1_GSM5910789	0.095477	Differentiated	0.148328	0.143819	Differentiated
GATGATCTCTAGTGTG-1_GSM5910789	0.0744712	Differentiated	0.115175	0.102833	Differentiated
GATGCTACAAGTGACG-1_GSM5910789	0.0936454	Differentiated	0.145438	0.0642933	Differentiated
GATGGAGCACTGGACC-1_GSM5910789	0.130374	Differentiated	0.203407	0.142781	Differentiated
GATGGAGCAGGCATGA-1_GSM5910789	0.0596086	Differentiated	0.0917175	0.0726178	Differentiated
GATGGAGGTACGTGAG-1_GSM5910789	0.104076	Differentiated	0.1619	0.118114	Differentiated
GATGGAGGTATACAGA-1_GSM5910789	0.067598	Differentiated	0.104327	0.0510923	Differentiated
GATGGAGTCAGGAACG-1_GSM5910789	0.118768	Differentiated	0.185089	0.105207	Differentiated
GATGGAGTCTACTGCC-1_GSM5910789	0.0985721	Differentiated	0.153214	0.0804109	Differentiated
GATGGAGTCTTCCTAA-1_GSM5910789	0.0876323	Differentiated	0.135947	0.0734672	Differentiated
GATGTTGGTCACCGCA-1_GSM5910789	0.0840481	Differentiated	0.13029	0.0608156	Differentiated
GATTCGAGTCGGCTAC-1_GSM5910789	0.10204	Differentiated	0.158687	0.0882873	Differentiated
GATTCTTAGCCATGCC-1_GSM5910789	0.107626	Differentiated	0.167503	0.0977801	Differentiated
GATTCTTGTCCAGAAG-1_GSM5910789	0.122235	Differentiated	0.19056	0.0921798	Differentiated
GATTCTTTCACGATCA-1_GSM5910789	0.0752519	Differentiated	0.116407	0.0716808	Differentiated
GATTGGTTCCCGAGGT-1_GSM5910789	0.106482	Differentiated	0.165698	0.141844	Differentiated
GATTTCTTCAACCCGG-1_GSM5910789	0.0828545	Differentiated	0.128406	0.04617	Differentiated
GCAACATTCACGATAC-1_GSM5910789	0.225932	Unipotent	0.354225	0.166667	Differentiated
GCACATAAGCATGCAG-1_GSM5910789	0.101004	Differentiated	0.157051	0.105981	Differentiated
GCACATAGTTGCCAAT-1_GSM5910789	0.0911148	Differentiated	0.141444	0.103503	Differentiated
GCACGGTTCCTAAACG-1_GSM5910789	0.0893658	Differentiated	0.138683	0.103326	Differentiated
GCACGTGCACGTAACT-1_GSM5910789	0.145573	Differentiated	0.227395	0.134289	Differentiated
GCACGTGTCATTCACT-1_GSM5910789	0.0963048	Differentiated	0.149635	0.0944798	Differentiated
GCACTAAGTGGAAGTC-1_GSM5910789	0.0692244	Differentiated	0.106894	0.0710993	Differentiated
GCACTAATCACGATCA-1_GSM5910789	0.102487	Differentiated	0.159393	0.136062	Differentiated
GCAGCCAGTGCCTGAC-1_GSM5910789	0.209537	Unipotent	0.328349	0.134397	Differentiated
GCAGCTGAGCTGACTT-1_GSM5910789	0.121909	Differentiated	0.190045	0.114716	Differentiated
GCAGCTGAGTTGCCCG-1_GSM5910789	0.0834968	Differentiated	0.12942	0.0959972	Differentiated
GCAGCTGTCTAGAGCT-1_GSM5910789	0.14084	Differentiated	0.219925	0.162086	Differentiated
GCAGGCTCAATTTCGG-1_GSM5910789	0.0503184	Differentiated	0.0770547	0.0283316	Differentiated
GCAGGCTGTAGGTTTC-1_GSM5910789	0.0990429	Differentiated	0.153956	0.134954	Differentiated
GCAGTTATCCCGAATA-1_GSM5910789	0.108045	Differentiated	0.168165	0.116366	Differentiated
GCAGTTATCGGCCCAA-1_GSM5910789	0.111904	Differentiated	0.174255	0.162076	Differentiated
GCAGTTATCTATCGTT-1_GSM5910789	0.123023	Differentiated	0.191804	0.141897	Differentiated
GCATCGGCAACAGCTT-1_GSM5910789	0.0838029	Differentiated	0.129903	0.0556146	Differentiated
GCATCGGGTCACGCTG-1_GSM5910789	0.0470346	Differentiated	0.0718719	0.0185381	Differentiated
GCATCTCAGGTAGCCA-1_GSM5910789	0.103306	Differentiated	0.160685	0.0780142	Differentiated
GCATCTCCAAAGTATG-1_GSM5910789	0.0869906	Differentiated	0.134934	0.096887	Differentiated
GCATCTCCATTGTAGC-1_GSM5910789	0.0804001	Differentiated	0.124533	0.0896893	Differentiated
GCATCTCTCATGGAGG-1_GSM5910789	0.110732	Differentiated	0.172405	0.096723	Differentiated
GCATGATAGAGCCTGA-1_GSM5910789	0.104021	Differentiated	0.161814	0.0859873	Differentiated
GCATGATAGGAAACGA-1_GSM5910789	0.0578577	Differentiated	0.0889539	0.0551445	Differentiated
GCATGATCAAGACGAC-1_GSM5910789	0.0872995	Differentiated	0.135422	0.0660645	Differentiated
GCATTAGAGGATGAGA-1_GSM5910789	0.130258	Differentiated	0.203223	0.110166	Differentiated
GCCAACGAGGTTCAGG-1_GSM5910789	0.0821917	Differentiated	0.12736	0.0996852	Differentiated
GCCAACGGTAACGTTC-1_GSM5910789	0.0985977	Differentiated	0.153254	0.0648828	Differentiated
GCCAACGGTCTAGTGT-1_GSM5910789	0.149711	Differentiated	0.233926	0.272727	Unipotent
GCCAACGGTTCTCACC-1_GSM5910789	0.0639869	Differentiated	0.0986277	0.0535588	Differentiated
GCCAACGTCAACCTCC-1_GSM5910789	0.124491	Differentiated	0.194121	0.118719	Differentiated
GCCAACGTCTCCGTGT-1_GSM5910789	0.0890162	Differentiated	0.138131	0.023085	Differentiated
GCCAGCAAGCGGCTCT-1_GSM5910789	0.0731042	Differentiated	0.113018	0.108103	Differentiated
GCCAGCACAGTGTGGA-1_GSM5910789	0.0683317	Differentiated	0.105485	0.0450212	Differentiated
GCCAGCATCAGCCTTC-1_GSM5910789	0.0491474	Differentiated	0.0752066	0.0267576	Differentiated
GCCAGGTCAACCGATT-1_GSM5910789	0.106451	Differentiated	0.165649	0.115466	Differentiated
GCCAGGTCATCAGCAT-1_GSM5910789	0.107193	Differentiated	0.166819	0.0998227	Differentiated
GCCAGGTCATGGCTGC-1_GSM5910789	0.0356639	Differentiated	0.0539256	0.00957448	Differentiated
GCCAGGTTCCGTGGTG-1_GSM5910789	0.117776	Differentiated	0.183522	0.0985492	Differentiated
GCCAGTGCACGGCACT-1_GSM5910789	0.113096	Differentiated	0.176137	0.116702	Differentiated
GCCATTCGTCTCAAGT-1_GSM5910789	0.0895675	Differentiated	0.139002	0.0650018	Differentiated
GCCATTCGTTACCTGA-1_GSM5910789	0.102031	Differentiated	0.158673	0.0648247	Differentiated
GCCCAGAGTGAATATG-1_GSM5910789	0.147205	Differentiated	0.22997	0.149703	Differentiated
GCCCGAAAGCCTCGTG-1_GSM5910789	0.102199	Differentiated	0.158937	0.108511	Differentiated
GCCCGAAAGTAAACTG-1_GSM5910789	0.0825369	Differentiated	0.127905	0.0805085	Differentiated
GCCCGAACATACCACA-1_GSM5910789	0.104998	Differentiated	0.163356	0.09179	Differentiated
GCCCGAATCGGCATTA-1_GSM5910789	0.120561	Differentiated	0.187919	0.140835	Differentiated
GCCGATGCAAGTGGCA-1_GSM5910789	0.0822719	Differentiated	0.127487	0.102265	Differentiated
GCCGATGCATTAAGCC-1_GSM5910789	0.0807691	Differentiated	0.125115	0.0878498	Differentiated
GCCGATGGTAACACGG-1_GSM5910789	0.123591	Differentiated	0.192701	0.140304	Differentiated
GCCGATGGTGGCCCAT-1_GSM5910789	0.103731	Differentiated	0.161356	0.0493305	Differentiated
GCCGATGTCTTTCAGT-1_GSM5910789	0.091816	Differentiated	0.14255	0.0405736	Differentiated
GCCTGTTAGAGGTCGT-1_GSM5910789	0.130237	Differentiated	0.203191	0.153914	Differentiated
GCCTGTTCAACACTAC-1_GSM5910789	0.152932	Differentiated	0.239009	0.164743	Differentiated
GCCTGTTCAAGAAACT-1_GSM5910789	0.0961332	Differentiated	0.149364	0.114376	Differentiated
GCGATCGCATGATCTG-1_GSM5910789	0.100569	Differentiated	0.156365	0.10922	Differentiated
GCGATCGTCGCCATAA-1_GSM5910789	0.11009	Differentiated	0.171393	0.124468	Differentiated
GCGATCGTCTTCTCAA-1_GSM5910789	0.124624	Differentiated	0.194331	0.15108	Differentiated
GCGGAAATCACTGAAC-1_GSM5910789	0.135982	Differentiated	0.212258	0.152366	Differentiated
GCGGAAATCCGCGATG-1_GSM5910789	0.129466	Differentiated	0.201972	0.112977	Differentiated
GCGTTTCGTCATCCGG-1_GSM5910789	0.13771	Differentiated	0.214984	0.152851	Differentiated
GCGTTTCTCATTTACC-1_GSM5910789	0.063857	Differentiated	0.0984227	0.0241343	Differentiated
GCGTTTCTCTCGCTTG-1_GSM5910789	0.101327	Differentiated	0.157561	0.133088	Differentiated
GCTACAAAGAAATTCG-1_GSM5910789	0.114608	Differentiated	0.178523	0.153101	Differentiated
GCTACAAGTAGTTAGA-1_GSM5910789	0.0880544	Differentiated	0.136613	0.0794409	Differentiated
GCTACAAGTCCACATA-1_GSM5910789	0.095146	Differentiated	0.147806	0.0991135	Differentiated
GCTACAATCCGCACGA-1_GSM5910789	0.154722	Differentiated	0.241835	0.166136	Differentiated
GCTACCTCACAAATGA-1_GSM5910789	0.0860465	Differentiated	0.133444	0.0905567	Differentiated
GCTACCTCATTATGCG-1_GSM5910789	0.088952	Differentiated	0.13803	0.0809724	Differentiated
GCTACCTCATTGACCA-1_GSM5910789	0.0893029	Differentiated	0.138584	0.0723404	Differentiated
GCTACCTGTAATGTGA-1_GSM5910789	0.0932135	Differentiated	0.144756	0.0813221	Differentiated
GCTACCTGTCAGGAGT-1_GSM5910789	0.0927193	Differentiated	0.143976	0.0759181	Differentiated
GCTACCTGTGACAGGT-1_GSM5910789	0.165052	Differentiated	0.258139	0.361111	Oligopotent
GCTACCTGTGTTCGTA-1_GSM5910789	0.106518	Differentiated	0.165755	0.114296	Differentiated
GCTACCTTCTCAGAAC-1_GSM5910789	0.0529094	Differentiated	0.0811441	0.0239594	Differentiated
GCTACCTTCTTGTTAC-1_GSM5910789	0.073157	Differentiated	0.113101	0.0572034	Differentiated
GCTCAAAAGGATTACA-1_GSM5910789	0.0839082	Differentiated	0.13007	0.091649	Differentiated
GCTCAAAAGTGGACTG-1_GSM5910789	0.0969009	Differentiated	0.150576	0.106589	Differentiated
GCTCAAAGTAACAGTA-1_GSM5910789	0.0982346	Differentiated	0.152681	0.107333	Differentiated
GCTCAAAGTCCCGGTA-1_GSM5910789	0.085176	Differentiated	0.13207	0.0654255	Differentiated
GCTGAATCACGGATCC-1_GSM5910789	0.124614	Differentiated	0.194315	0.124867	Differentiated
GCTGAATGTACTGACT-1_GSM5910789	0.109183	Differentiated	0.16996	0.110403	Differentiated
GCTGAATGTAGATCCT-1_GSM5910789	0.0923968	Differentiated	0.143467	0.0724101	Differentiated
GCTGCAGTCTATTGTC-1_GSM5910789	0.07483	Differentiated	0.115741	0.0739769	Differentiated
GCTGGGTCAATCCTTT-1_GSM5910789	0.159115	Differentiated	0.248768	0.165605	Differentiated
GCTTGGGCAGTTGTTG-1_GSM5910789	0.120793	Differentiated	0.188285	0.106738	Differentiated
GCTTGGGGTGGATGAC-1_GSM5910789	0.125119	Differentiated	0.195113	0.163319	Differentiated
GCTTGGGTCCGGGACT-1_GSM5910789	0.138555	Differentiated	0.216318	0.155039	Differentiated
GCTTTCGCAACCACAT-1_GSM5910789	0.130293	Differentiated	0.203278	0.155874	Differentiated
GCTTTCGCAGGCTATT-1_GSM5910789	0.0776971	Differentiated	0.120267	0.0960452	Differentiated
GCTTTCGTCCTCCACA-1_GSM5910789	0.0801019	Differentiated	0.124062	0.0982861	Differentiated
GGAAGTGTCCGTAGGC-1_GSM5910789	0.13257	Differentiated	0.206871	0.142706	Differentiated
GGAATGGAGGCTTTCA-1_GSM5910789	0.0983161	Differentiated	0.152809	0.152748	Differentiated
GGAATGGCATGCAGCC-1_GSM5910789	0.0839951	Differentiated	0.130207	0.108811	Differentiated
GGAATGGGTCTGTCCT-1_GSM5910789	0.0834607	Differentiated	0.129363	0.073227	Differentiated
GGAATGGTCACTGCTC-1_GSM5910789	0.105958	Differentiated	0.16487	0.0883176	Differentiated
GGAATGGTCCATAGGT-1_GSM5910789	0.0583962	Differentiated	0.0898039	0.0338983	Differentiated
GGACGTCAGATCACCT-1_GSM5910789	0.11429	Differentiated	0.178021	0.126236	Differentiated
GGACGTCAGCAAGCCA-1_GSM5910789	0.0940597	Differentiated	0.146091	0.0662819	Differentiated
GGACGTCAGGGTCACA-1_GSM5910789	0.108672	Differentiated	0.169154	0.0978723	Differentiated
GGACGTCGTCCAGCAC-1_GSM5910789	0.097335	Differentiated	0.151261	0.10346	Differentiated
GGAGAACAGGTAGGCT-1_GSM5910789	0.179847	Unipotent	0.28149	0.120745	Differentiated
GGAGGATAGGGACACT-1_GSM5910789	0.0991326	Differentiated	0.154098	0.136892	Differentiated
GGAGGATAGGTGAGCT-1_GSM5910789	0.116257	Differentiated	0.181126	0.145944	Differentiated
GGAGGATTCCTCGCAT-1_GSM5910789	0.0886332	Differentiated	0.137527	0.0904162	Differentiated
GGAGGATTCGAGTTGT-1_GSM5910789	0.0898458	Differentiated	0.139441	0.0276009	Differentiated
GGATCTATCCTCTCGA-1_GSM5910789	0.0624924	Differentiated	0.0962689	0.0281567	Differentiated
GGATGTTGTGATGGCA-1_GSM5910789	0.121089	Differentiated	0.188752	0.151306	Differentiated
GGATGTTTCTCGTGGG-1_GSM5910789	0.0782786	Differentiated	0.121184	0.0752745	Differentiated
GGCACGTCAAGGCCTC-1_GSM5910789	0.104949	Differentiated	0.163278	0.102931	Differentiated
GGCACGTCAGTAACAA-1_GSM5910789	0.0503955	Differentiated	0.0771765	0.0211613	Differentiated
GGCACGTGTATCCCAA-1_GSM5910789	0.116464	Differentiated	0.181452	0.121196	Differentiated
GGCAGTCTCGAGAAGC-1_GSM5910789	0.122628	Differentiated	0.191181	0.118491	Differentiated
GGCTGTGAGAGCATCG-1_GSM5910789	0.13528	Differentiated	0.21115	0.11117	Differentiated
GGCTTGGAGTTTCAGC-1_GSM5910789	0.13284	Differentiated	0.207299	0.10656	Differentiated
GGCTTGGGTGGATACG-1_GSM5910789	0.128666	Differentiated	0.20071	0.123404	Differentiated
GGCTTTCCAGATCACT-1_GSM5910789	0.099119	Differentiated	0.154077	0.0766385	Differentiated
GGCTTTCTCCGTAATG-1_GSM5910789	0.115686	Differentiated	0.180224	0.137359	Differentiated
GGGAAGTCAACTGCTA-1_GSM5910789	0.109195	Differentiated	0.169979	0.100423	Differentiated
GGGACAAAGGGAACAA-1_GSM5910789	0.073247	Differentiated	0.113243	0.019816	Differentiated
GGGACAACAGCGGTCT-1_GSM5910789	0.0410426	Differentiated	0.0624148	0.0297307	Differentiated
GGGACCTAGTCTAACC-1_GSM5910789	0.14276	Differentiated	0.222955	0.140007	Differentiated
GGGACCTTCAAACCCA-1_GSM5910789	0.12676	Differentiated	0.197703	0.125353	Differentiated
GGGACTCAGTATGGAT-1_GSM5910789	0.0903754	Differentiated	0.140277	0.0574468	Differentiated
GGGAGATCATTAGGCT-1_GSM5910789	0.0728984	Differentiated	0.112693	0.0583157	Differentiated
GGGAGTACATAGGAGC-1_GSM5910789	0.120087	Differentiated	0.18717	0.125264	Differentiated
GGGAGTATCTGCTAGA-1_GSM5910789	0.101333	Differentiated	0.157571	0.0421986	Differentiated
GGGATCCCAACAACAA-1_GSM5910789	0.159178	Differentiated	0.248868	0.305556	Unipotent
GGGATGATCTATCGTT-1_GSM5910789	0.086926	Differentiated	0.134832	0.0877472	Differentiated
GGGCCATCAAAGCTAA-1_GSM5910789	0.136647	Differentiated	0.213307	0.158342	Differentiated
GGGCCATTCAAACCCA-1_GSM5910789	0.124821	Differentiated	0.194642	0.0804477	Differentiated
GGGCGTTAGATCCCAT-1_GSM5910789	0.0889821	Differentiated	0.138078	0.10255	Differentiated
GGGCGTTAGCCATATC-1_GSM5910789	0.0862532	Differentiated	0.133771	0.0591966	Differentiated
GGGCGTTTCTGGGCAC-1_GSM5910789	0.112494	Differentiated	0.175186	0.120311	Differentiated
GGGCTACAGCGGCTCT-1_GSM5910789	0.09877	Differentiated	0.153526	0.0971338	Differentiated
GGGCTACAGCGTCAGA-1_GSM5910789	0.128398	Differentiated	0.200288	0.125706	Differentiated
GGGCTACTCCGTGACG-1_GSM5910789	0.120523	Differentiated	0.187859	0.115534	Differentiated
GGGCTACTCGAGCACC-1_GSM5910789	0.110003	Differentiated	0.171254	0.115957	Differentiated
GGGCTACTCTGAGATC-1_GSM5910789	0.158291	Differentiated	0.247467	0.160993	Differentiated
GGGTAGACAACTCCCT-1_GSM5910789	0.0704324	Differentiated	0.108801	0.059549	Differentiated
GGGTATTAGCCTAGGA-1_GSM5910789	0.10114	Differentiated	0.157266	0.0766002	Differentiated
GGGTATTCACAATGCT-1_GSM5910789	0.0938716	Differentiated	0.145795	0.0926709	Differentiated
GGGTATTCAGCTACCG-1_GSM5910789	0.103529	Differentiated	0.161037	0.0432624	Differentiated
GGGTCACAGGCATCGA-1_GSM5910789	0.118089	Differentiated	0.184017	0.0953645	Differentiated
GGGTCACCATCGAGCC-1_GSM5910789	0.201158	Unipotent	0.315124	0.132488	Differentiated
GGGTCACTCCACGGGT-1_GSM5910789	0.118462	Differentiated	0.184606	0.108954	Differentiated
GGGTCTGCACGGCGTT-1_GSM5910789	0.0875032	Differentiated	0.135743	0.103191	Differentiated
GGGTCTGCATGACTAC-1_GSM5910789	0.0807208	Differentiated	0.125039	0.118262	Differentiated
GGGTGAACACCAGGTC-1_GSM5910789	0.14027	Differentiated	0.219025	0.124645	Differentiated
GGGTGAACACCTTCGT-1_GSM5910789	0.0346311	Differentiated	0.0522956	0.0123326	Differentiated
GGGTGAAGTTCTAACG-1_GSM5910789	0.144846	Differentiated	0.226248	0.266667	Unipotent
GGGTGAATCCCGAATA-1_GSM5910789	0.139764	Differentiated	0.218227	0.162597	Differentiated
GGGTGTCCAAGACCTT-1_GSM5910789	0.0574077	Differentiated	0.0882438	0.042726	Differentiated
GGGTTATAGTAGTCAA-1_GSM5910789	0.108365	Differentiated	0.16867	0.122528	Differentiated
GGGTTATAGTCCGTCG-1_GSM5910789	0.092255	Differentiated	0.143243	0.126681	Differentiated
GGGTTATGTCTGCAAT-1_GSM5910789	0.0643633	Differentiated	0.0992218	0.0609281	Differentiated
GGGTTTAGTAGTCCTA-1_GSM5910789	0.11593	Differentiated	0.180609	0.150355	Differentiated
GGGTTTAGTATGCTAC-1_GSM5910789	0.119459	Differentiated	0.186179	0.16107	Differentiated
GGTAACTAGTGCGTCC-1_GSM5910789	0.0728451	Differentiated	0.112609	0.0605107	Differentiated
GGTAACTGTCCGGATC-1_GSM5910789	0.11247	Differentiated	0.175149	0.102482	Differentiated
GGTAACTTCATCGACA-1_GSM5910789	0.108278	Differentiated	0.168532	0.122565	Differentiated
GGTAACTTCGCTCTCA-1_GSM5910789	0.0592426	Differentiated	0.0911398	0.03078	Differentiated
GGTAATCAGCTCGGCT-1_GSM5910789	0.0930619	Differentiated	0.144517	0.106978	Differentiated
GGTAATCCATCGATCA-1_GSM5910789	0.105177	Differentiated	0.163638	0.104853	Differentiated
GGTAATCGTCCATAGT-1_GSM5910789	0.0850682	Differentiated	0.1319	0.120331	Differentiated
GGTAATCGTCCCTGTT-1_GSM5910789	0.132091	Differentiated	0.206116	0.164376	Differentiated
GGTCACGAGACGTCCC-1_GSM5910789	0.104544	Differentiated	0.162639	0.0683806	Differentiated
GGTCACGCACAAATAG-1_GSM5910789	0.116479	Differentiated	0.181476	0.11518	Differentiated
GGTCACGCAGACTGCC-1_GSM5910789	0.0386343	Differentiated	0.0586138	0.0127667	Differentiated
GGTCACGGTGACGCCT-1_GSM5910789	0.0893731	Differentiated	0.138695	0.115834	Differentiated
GGTCTGGAGTCTGCGC-1_GSM5910789	0.149125	Differentiated	0.233	0.16649	Differentiated
GGTCTGGTCAGCGCGT-1_GSM5910789	0.051217	Differentiated	0.0784731	0.0132135	Differentiated
GGTCTGGTCAGGTGTT-1_GSM5910789	0.103824	Differentiated	0.161502	0.154812	Differentiated
GGTCTGGTCATGCGGC-1_GSM5910789	0.0821508	Differentiated	0.127296	0.0778717	Differentiated
GGTGAAGAGCTCGGCT-1_GSM5910789	0.186466	Unipotent	0.291936	0.126412	Differentiated
GGTGAAGTCGAGCTGC-1_GSM5910789	0.0684931	Differentiated	0.10574	0.0675061	Differentiated
GGTGATTCAATTCTTC-1_GSM5910789	0.0964708	Differentiated	0.149897	0.0737589	Differentiated
GGTGATTGTTAACAGA-1_GSM5910789	0.140124	Differentiated	0.218795	0.124823	Differentiated
GGTGATTTCGCCGAGT-1_GSM5910789	0.0868033	Differentiated	0.134639	0.0995103	Differentiated
GGTGGCTAGAACCCGA-1_GSM5910789	0.0859131	Differentiated	0.133234	0.0757092	Differentiated
GGTGGCTCAACCTAAC-1_GSM5910789	0.0722618	Differentiated	0.111688	0.0964539	Differentiated
GGTGGCTCAGCAGACA-1_GSM5910789	0.103437	Differentiated	0.160892	0.111465	Differentiated
GGTGTCGAGGTAAGAG-1_GSM5910789	0.124341	Differentiated	0.193885	0.0803383	Differentiated
GGTGTCGCAGGTCCCA-1_GSM5910789	0.111693	Differentiated	0.173922	0.12961	Differentiated
GGTGTCGGTAACCCGC-1_GSM5910789	0.121417	Differentiated	0.18927	0.15592	Differentiated
GGTGTCGGTTGCCTAA-1_GSM5910789	0.0595168	Differentiated	0.0915726	0.0271893	Differentiated
GGTGTCGTCTACGGTA-1_GSM5910789	0.132105	Differentiated	0.206138	0.138654	Differentiated
GGTTAACGTTCCCAAA-1_GSM5910789	0.0740042	Differentiated	0.114438	0.019937	Differentiated
GGTTAACTCAAACTGC-1_GSM5910789	0.1382	Differentiated	0.215759	0.162411	Differentiated
GGTTAACTCATTGTTC-1_GSM5910789	0.0671785	Differentiated	0.103665	0.0407839	Differentiated
GGTTAACTCTGGGCCA-1_GSM5910789	0.109032	Differentiated	0.169722	0.100459	Differentiated
GGTTGTAAGTTCTCTT-1_GSM5910789	0.0782946	Differentiated	0.121209	0.0843904	Differentiated
GGTTGTACAAGAAATC-1_GSM5910789	0.129623	Differentiated	0.202221	0.132039	Differentiated
GGTTGTACATAACCCA-1_GSM5910789	0.0944829	Differentiated	0.14676	0.111702	Differentiated
GGTTGTATCGGAATTC-1_GSM5910789	0.0926822	Differentiated	0.143918	0.159619	Differentiated
GGTTGTATCTAAGAAG-1_GSM5910789	0.117151	Differentiated	0.182536	0.0986935	Differentiated
GTAACACAGACCGCCT-1_GSM5910789	0.0854076	Differentiated	0.132436	0.113701	Differentiated
GTAACACAGAGCCCAA-1_GSM5910789	0.0906574	Differentiated	0.140722	0.0886674	Differentiated
GTAACACCATCAGTGT-1_GSM5910789	0.109441	Differentiated	0.170368	0.0745016	Differentiated
GTAACCACAGAGCGTA-1_GSM5910789	0.0940336	Differentiated	0.14605	0.113298	Differentiated
GTAACCATCGCGCCAA-1_GSM5910789	0.0912012	Differentiated	0.14158	0.095666	Differentiated
GTAAGTCAGATCACCT-1_GSM5910789	0.0856818	Differentiated	0.132869	0.0767731	Differentiated
GTAAGTCAGGTTATAG-1_GSM5910789	0.0958187	Differentiated	0.148868	0.131028	Differentiated
GTAAGTCAGTGGCCTC-1_GSM5910789	0.123609	Differentiated	0.19273	0.131254	Differentiated
GTAAGTCGTTTCGTTT-1_GSM5910789	0.0811086	Differentiated	0.125651	0.0798097	Differentiated
GTAATCGCATACCACA-1_GSM5910789	0.124496	Differentiated	0.19413	0.0828014	Differentiated
GTAATCGGTTATCTGG-1_GSM5910789	0.120957	Differentiated	0.188544	0.164043	Differentiated
GTAATCGGTTCAAACC-1_GSM5910789	0.154823	Differentiated	0.241994	0.166667	Differentiated
GTACAACCACGAAAGC-1_GSM5910789	0.152952	Differentiated	0.239042	0.162243	Differentiated
GTACAACGTATTGCCA-1_GSM5910789	0.066722	Differentiated	0.102944	0.072234	Differentiated
GTACAACGTTGTTGTG-1_GSM5910789	0.0565599	Differentiated	0.0869057	0.0745057	Differentiated
GTACAGTAGACCAAAT-1_GSM5910789	0.0840838	Differentiated	0.130347	0.0848388	Differentiated
GTACAGTAGGCATGCA-1_GSM5910789	0.137116	Differentiated	0.214046	0.0609929	Differentiated
GTACAGTTCAGCCCAG-1_GSM5910789	0.0673361	Differentiated	0.103914	0.0730932	Differentiated
GTAGAAATCAGCGCAC-1_GSM5910789	0.141273	Differentiated	0.220609	0.13883	Differentiated
GTAGAGGAGTTACGAA-1_GSM5910789	0.0439438	Differentiated	0.0669937	0.0530786	Differentiated
GTAGATCCAAATGGCG-1_GSM5910789	0.401269	Oligopotent	0.630959	0.458333	Oligopotent
GTAGATCCATGGACAG-1_GSM5910789	0.11074	Differentiated	0.172418	0.108934	Differentiated
GTAGATCGTCATACCA-1_GSM5910789	0.103034	Differentiated	0.160256	0.130115	Differentiated
GTAGGAGCATCATTGG-1_GSM5910789	0.138753	Differentiated	0.21663	0.140259	Differentiated
GTAGGTTAGTCTTCCC-1_GSM5910789	0.181794	Unipotent	0.284562	0.159605	Differentiated
GTAGGTTGTCTTCAAG-1_GSM5910789	0.0791474	Differentiated	0.122555	0.0571479	Differentiated
GTAGGTTGTGGGTATG-1_GSM5910789	0.103863	Differentiated	0.161564	0.119908	Differentiated
GTAGTACCAACATCGT-1_GSM5910789	0.0847814	Differentiated	0.131448	0.0882768	Differentiated
GTAGTACTCCTAAACG-1_GSM5910789	0.10731	Differentiated	0.167004	0.141596	Differentiated
GTATTGGCAACGACAG-1_GSM5910789	0.157383	Differentiated	0.246035	0.25	Unipotent
GTATTGGGTCTTTCAT-1_GSM5910789	0.141309	Differentiated	0.220664	0.0650106	Differentiated
GTATTGGGTGGGTTGA-1_GSM5910789	0.0749239	Differentiated	0.11589	0.0704792	Differentiated
GTATTTCAGATAGCTA-1_GSM5910789	0.107581	Differentiated	0.167433	0.110523	Differentiated
GTATTTCTCGACATCA-1_GSM5910789	0.095832	Differentiated	0.148889	0.0865113	Differentiated
GTCAAACTCGTTACCC-1_GSM5910789	0.0628192	Differentiated	0.0967847	0.0588653	Differentiated
GTCAAGTCAGTTAAAG-1_GSM5910789	0.0638666	Differentiated	0.0984379	0.0789101	Differentiated
GTCAAGTGTACCATAC-1_GSM5910789	0.0891381	Differentiated	0.138324	0.110994	Differentiated
GTCACTCCAAGCAGGT-1_GSM5910789	0.112492	Differentiated	0.175184	0.13075	Differentiated
GTCACTCCACGAGGTA-1_GSM5910789	0.0814122	Differentiated	0.12613	0.141483	Differentiated
GTCACTCGTGGACTGA-1_GSM5910789	0.152924	Differentiated	0.238997	0.152512	Differentiated
GTCACTCTCGAGATAA-1_GSM5910789	0.0573211	Differentiated	0.0881071	0.0430791	Differentiated
GTCACTCTCGCATTGA-1_GSM5910789	0.100555	Differentiated	0.156344	0.156956	Differentiated
GTCAGCGCAAGAGTTA-1_GSM5910789	0.0691292	Differentiated	0.106744	0.0703153	Differentiated
GTCAGCGCAAGATCCT-1_GSM5910789	0.0995182	Differentiated	0.154707	0.0935518	Differentiated
GTCAGCGGTTTAGTCG-1_GSM5910789	0.122873	Differentiated	0.191568	0.12695	Differentiated
GTCATCCCACCGTCGA-1_GSM5910789	0.0536427	Differentiated	0.0823015	0.0380801	Differentiated
GTCATCCCATGACACT-1_GSM5910789	0.0958095	Differentiated	0.148853	0.120846	Differentiated
GTCATGATCTTCCAGC-1_GSM5910789	0.262161	Unipotent	0.411406	0.486111	Oligopotent
GTCATTTAGGTCGTAG-1_GSM5910789	0.105132	Differentiated	0.163566	0.107687	Differentiated
GTCATTTCATGCCGAC-1_GSM5910789	0.139418	Differentiated	0.21768	0.119781	Differentiated
GTCCACTAGACGATAT-1_GSM5910789	0.0927441	Differentiated	0.144015	0.0645331	Differentiated
GTCCACTGTCCTCAGG-1_GSM5910789	0.10426	Differentiated	0.16219	0.130826	Differentiated
GTCCACTGTTTCGTAG-1_GSM5910789	0.243813	Unipotent	0.382447	0.159075	Differentiated
GTCCACTTCAGAGCGA-1_GSM5910789	0.107334	Differentiated	0.167042	0.134643	Differentiated
GTCCCATCACATATCG-1_GSM5910789	0.138042	Differentiated	0.215509	0.136557	Differentiated
GTCCCATTCGCTGCGA-1_GSM5910789	0.0481396	Differentiated	0.0736159	0.0406073	Differentiated
GTCGAATGTTGCAAGG-1_GSM5910789	0.0796201	Differentiated	0.123302	0.0528541	Differentiated
GTCGAATTCGTCGACG-1_GSM5910789	0.149469	Differentiated	0.233544	0.149505	Differentiated
GTCGCGAGTCATTGCA-1_GSM5910789	0.133261	Differentiated	0.207962	0.154977	Differentiated
GTCGCGATCATGCCAA-1_GSM5910789	0.0796422	Differentiated	0.123336	0.116631	Differentiated
GTCGTAAAGCGTGCCT-1_GSM5910789	0.114856	Differentiated	0.178915	0.0953901	Differentiated
GTCGTAAGTAGTCACT-1_GSM5910789	0.124676	Differentiated	0.194413	0.163479	Differentiated
GTCGTAATCTACCCAC-1_GSM5910789	0.102531	Differentiated	0.159461	0.113475	Differentiated
GTCGTTCTCTTGAACG-1_GSM5910789	0.118867	Differentiated	0.185245	0.132306	Differentiated
GTCTACCCATGAGTAA-1_GSM5910789	0.0928251	Differentiated	0.144143	0.0567376	Differentiated
GTCTAGAAGACGATAT-1_GSM5910789	0.0674154	Differentiated	0.104039	0.059334	Differentiated
GTCTCACGTTTCACAG-1_GSM5910789	0.0793519	Differentiated	0.122878	0.071833	Differentiated
GTCTGTCAGGAGTCTG-1_GSM5910789	0.135241	Differentiated	0.211087	0.148828	Differentiated
GTCTGTCCAGGCGAAT-1_GSM5910789	0.0509131	Differentiated	0.0779933	0.0363089	Differentiated
GTCTGTCGTAATCAAG-1_GSM5910789	0.0516377	Differentiated	0.0791371	0.0717054	Differentiated
GTCTGTCGTCGCATCG-1_GSM5910789	0.079264	Differentiated	0.12274	0.0623234	Differentiated
GTCTTTACAGAGGCAT-1_GSM5910789	0.0755613	Differentiated	0.116896	0.0734523	Differentiated
GTCTTTATCTCGTGAA-1_GSM5910789	0.119186	Differentiated	0.185749	0.0853702	Differentiated
GTGACGCCAATCTCGA-1_GSM5910789	0.0887322	Differentiated	0.137683	0.0801418	Differentiated
GTGACGCGTCTCTCCA-1_GSM5910789	0.0398958	Differentiated	0.0606049	0.05074	Differentiated
GTGACGCTCCAAGCAT-1_GSM5910789	0.149112	Differentiated	0.232981	0.14734	Differentiated
GTGACGCTCTGGGCGT-1_GSM5910789	0.10893	Differentiated	0.169561	0.0999646	Differentiated
GTGAGGAAGGCACCAA-1_GSM5910789	0.146419	Differentiated	0.228729	0.145435	Differentiated
GTGAGTTCACTTCTCG-1_GSM5910789	0.128208	Differentiated	0.199987	0.106856	Differentiated
GTGCACGGTCGGTAAG-1_GSM5910789	0.105293	Differentiated	0.163821	0.113636	Differentiated
GTGCAGCCAGTTGTCA-1_GSM5910789	0.0830805	Differentiated	0.128763	0.0696068	Differentiated
GTGCGTGCATAGGTAA-1_GSM5910789	0.0572767	Differentiated	0.088037	0.0195975	Differentiated
GTGCTGGTCAGCCCAG-1_GSM5910789	0.115214	Differentiated	0.179479	0.146893	Differentiated
GTGCTGGTCCACAGGC-1_GSM5910789	0.0755606	Differentiated	0.116894	0.0638298	Differentiated
GTGCTGGTCGGATACT-1_GSM5910789	0.0884358	Differentiated	0.137215	0.102619	Differentiated
GTGCTTCCAGGAGGTT-1_GSM5910789	0.0306648	Differentiated	0.0460356	0.00664569	Differentiated
GTGCTTCGTGTTACAC-1_GSM5910789	0.152002	Differentiated	0.237541	0.216667	Unipotent
GTGCTTCTCCTACAAG-1_GSM5910789	0.163059	Differentiated	0.254993	0.163656	Differentiated
GTGGAAGGTCGTTTCC-1_GSM5910789	0.0543515	Differentiated	0.0834201	0.0160324	Differentiated
GTGGAGAAGGGCAAGG-1_GSM5910789	0.0517983	Differentiated	0.0793904	0.00726951	Differentiated
GTGGAGAGTGCCGTAC-1_GSM5910789	0.0603999	Differentiated	0.0929664	0.0555556	Differentiated
GTGGCGTAGCTTAGTC-1_GSM5910789	0.0720124	Differentiated	0.111294	0.0383122	Differentiated
GTGGCGTCAAATTGCC-1_GSM5910789	0.0787342	Differentiated	0.121903	0.0563777	Differentiated
GTGGGAAAGAATTGCA-1_GSM5910789	0.128401	Differentiated	0.200293	0.150903	Differentiated
GTGGGAATCGAAATCC-1_GSM5910789	0.117242	Differentiated	0.182679	0.0971631	Differentiated
GTGGTTATCTGGAAGG-1_GSM5910789	0.0851183	Differentiated	0.131979	0.0993657	Differentiated
GTGTAACCACACAGCC-1_GSM5910789	0.0935166	Differentiated	0.145234	0.100106	Differentiated
GTGTAACGTGCCTACG-1_GSM5910789	0.0693588	Differentiated	0.107106	0.0625221	Differentiated
GTGTCCTAGCATGGGT-1_GSM5910789	0.0627778	Differentiated	0.0967193	0.0218464	Differentiated
GTGTCCTAGGATAATC-1_GSM5910789	0.15185	Differentiated	0.237303	0.242424	Unipotent
GTGTCCTCAGTAACAA-1_GSM5910789	0.0826678	Differentiated	0.128112	0.094126	Differentiated
GTGTCCTCATGCGGTC-1_GSM5910789	0.0741837	Differentiated	0.114721	0.0761601	Differentiated
GTGTCCTGTGCCCAGT-1_GSM5910789	0.153872	Differentiated	0.240492	0.0961875	Differentiated
GTGTCCTTCGTTAGTG-1_GSM5910789	0.141377	Differentiated	0.220773	0.158097	Differentiated
GTGTGGCTCAGACAAA-1_GSM5910789	0.111052	Differentiated	0.172911	0.145525	Differentiated
GTGTTAGTCGCCGATG-1_GSM5910789	0.0873487	Differentiated	0.1355	0.0913121	Differentiated
GTGTTCCAGGTTGTTC-1_GSM5910789	0.146463	Differentiated	0.228799	0.164718	Differentiated
GTTACAGTCCTACCAC-1_GSM5910789	0.0772005	Differentiated	0.119483	0.112579	Differentiated
GTTACAGTCTAACACG-1_GSM5910789	0.0611178	Differentiated	0.0940994	0.0157398	Differentiated
GTTACGAGTCCCTAAA-1_GSM5910789	0.0627332	Differentiated	0.096649	0.0654636	Differentiated
GTTAGACCACGTAGTT-1_GSM5910789	0.0527792	Differentiated	0.0809387	0.0603358	Differentiated
GTTAGTGTCTGCTAGA-1_GSM5910789	0.0636631	Differentiated	0.0981167	0.0648936	Differentiated
GTTATGGCACGCCACA-1_GSM5910789	0.0838957	Differentiated	0.13005	0.0400283	Differentiated
GTTCATTGTACCTAGT-1_GSM5910789	0.104007	Differentiated	0.161792	0.0856237	Differentiated
GTTCATTTCGCCCAGA-1_GSM5910789	0.116845	Differentiated	0.182053	0.0949859	Differentiated
GTTCATTTCGTTCCTG-1_GSM5910789	0.0541951	Differentiated	0.0831733	0.0486258	Differentiated
GTTCCGTCAGGTTCAT-1_GSM5910789	0.0828963	Differentiated	0.128472	0.0788737	Differentiated
GTTCCGTTCATTCACT-1_GSM5910789	0.100547	Differentiated	0.156331	0.117908	Differentiated
GTTCTATCAATACGCT-1_GSM5910789	0.250915	Unipotent	0.393656	0.333333	Oligopotent
GTTCTATTCTCATGGA-1_GSM5910789	0.118208	Differentiated	0.184205	0.150726	Differentiated
GTTGAACCAGCGATTT-1_GSM5910789	0.0969536	Differentiated	0.150659	0.10875	Differentiated
GTTGCGGAGATTCGAA-1_GSM5910789	0.086311	Differentiated	0.133862	0.0188513	Differentiated
GTTGCGGCAGCTGTAT-1_GSM5910789	0.0680509	Differentiated	0.105042	0.0869185	Differentiated
GTTGCGGTCGCTCATC-1_GSM5910789	0.133634	Differentiated	0.208551	0.109937	Differentiated
GTTGCTCAGACGGATC-1_GSM5910789	0.0808966	Differentiated	0.125316	0.0313601	Differentiated
GTTGCTCGTGGAAGTC-1_GSM5910789	0.127029	Differentiated	0.198127	0.154949	Differentiated
GTTGCTCGTTGCTAGT-1_GSM5910789	0.110197	Differentiated	0.171561	0.0548478	Differentiated
GTTGCTCTCAGCAGAG-1_GSM5910789	0.192391	Unipotent	0.301288	0.0990466	Differentiated
GTTGTAGAGTCAGGGT-1_GSM5910789	0.0644476	Differentiated	0.0993549	0.0678295	Differentiated
GTTGTAGCACTGCGAC-1_GSM5910789	0.0708724	Differentiated	0.109495	0.107624	Differentiated
GTTGTAGGTTGAGTCT-1_GSM5910789	0.0868227	Differentiated	0.134669	0.0884752	Differentiated
GTTGTAGTCCACTGGG-1_GSM5910789	0.0753585	Differentiated	0.116575	0.0585106	Differentiated
GTTGTGAAGTCTTGGT-1_GSM5910789	0.117319	Differentiated	0.182802	0.141949	Differentiated
GTTGTGAGTTGGGCCT-1_GSM5910789	0.107115	Differentiated	0.166696	0.13266	Differentiated
GTTGTGATCAATCCGA-1_GSM5910789	0.159535	Differentiated	0.249431	0.163833	Differentiated
GTTGTGATCGCGCTGA-1_GSM5910789	0.197605	Unipotent	0.309517	0.153249	Differentiated
GTTTACTTCTAGCAAC-1_GSM5910789	0.136561	Differentiated	0.213171	0.153723	Differentiated
TAACACGCACCCATAA-1_GSM5910789	0.0896513	Differentiated	0.139134	0.105739	Differentiated
TAACACGCACCCTTAC-1_GSM5910789	0.0896081	Differentiated	0.139066	0.0974876	Differentiated
TAACACGCAGCTGAGA-1_GSM5910789	0.0994694	Differentiated	0.15463	0.0931633	Differentiated
TAACACGTCCTTATAC-1_GSM5910789	0.0511559	Differentiated	0.0783766	0.0219625	Differentiated
TAACGACAGGTCGCCT-1_GSM5910789	0.12014	Differentiated	0.187254	0.162262	Differentiated
TAACGACCATCCGCGA-1_GSM5910789	0.0828358	Differentiated	0.128377	0.0673009	Differentiated
TAACGACGTCATCTAG-1_GSM5910789	0.148286	Differentiated	0.231677	0.147422	Differentiated
TAACTTCCAAGTTGGG-1_GSM5910789	0.164488	Differentiated	0.257248	0.16649	Differentiated
TAACTTCGTCGTGATT-1_GSM5910789	0.0845873	Differentiated	0.131141	0.0939042	Differentiated
TAAGCACGTACGGCAA-1_GSM5910789	0.112401	Differentiated	0.175039	0.125219	Differentiated
TAAGCACGTGTTATCG-1_GSM5910789	0.262675	Unipotent	0.412217	0.30303	Unipotent
TAAGCCATCGCCAATA-1_GSM5910789	0.124765	Differentiated	0.194554	0.126418	Differentiated
TAAGCGTAGGATACAT-1_GSM5910789	0.136228	Differentiated	0.212645	0.149486	Differentiated
TAAGCGTGTCTGCGCA-1_GSM5910789	0.185879	Unipotent	0.291009	0.0942565	Differentiated
TAAGCGTTCGCCGAAC-1_GSM5910789	0.156181	Differentiated	0.244137	0.161595	Differentiated
TAAGTCGCAAGGCCTC-1_GSM5910789	0.122703	Differentiated	0.191299	0.164371	Differentiated
TAAGTCGTCCTACCGT-1_GSM5910789	0.0716648	Differentiated	0.110746	0.0935642	Differentiated
TAAGTCGTCCTCGATC-1_GSM5910789	0.121398	Differentiated	0.18924	0.069255	Differentiated
TAAGTCGTCGAGTGAG-1_GSM5910789	0.101444	Differentiated	0.157746	0.102048	Differentiated
TAATCTCAGCTTGTTG-1_GSM5910789	0.133932	Differentiated	0.209021	0.152128	Differentiated
TAATCTCCAATCTAGC-1_GSM5910789	0.223594	Unipotent	0.350535	0.163842	Differentiated
TAATTCCCAGTCACGC-1_GSM5910789	0.0851049	Differentiated	0.131958	0.150927	Differentiated
TAATTCCCATTAGGCT-1_GSM5910789	0.145306	Differentiated	0.226973	0.142199	Differentiated
TACAACGAGGATGAGA-1_GSM5910789	0.0876716	Differentiated	0.136009	0.139559	Differentiated
TACACCCCATGACGAG-1_GSM5910789	0.119106	Differentiated	0.185621	0.137057	Differentiated
TACAGGTCATCGCTGG-1_GSM5910789	0.0687755	Differentiated	0.106186	0.0681818	Differentiated
TACAGGTTCCTGTACC-1_GSM5910789	0.0974845	Differentiated	0.151497	0.114007	Differentiated
TACATTCAGACTTCCA-1_GSM5910789	0.118689	Differentiated	0.184964	0.139066	Differentiated
TACATTCCATGACAGG-1_GSM5910789	0.0681238	Differentiated	0.105157	0.0697839	Differentiated
TACCCACAGTCCCAGC-1_GSM5910789	0.135156	Differentiated	0.210954	0.164918	Differentiated
TACCCACTCGGACCAC-1_GSM5910789	0.115566	Differentiated	0.180035	0.134778	Differentiated
TACCCGTAGAACTGAT-1_GSM5910789	0.10037	Differentiated	0.156051	0.0295471	Differentiated
TACCCGTTCCACATAG-1_GSM5910789	0.0947612	Differentiated	0.147199	0.0031915	Differentiated
TACCGAAAGAGTAACT-1_GSM5910789	0.0525087	Differentiated	0.0805117	0.0792235	Differentiated
TACCGAAAGCAACAAT-1_GSM5910789	0.115517	Differentiated	0.179958	0.155142	Differentiated
TACCGAAAGGGAGGCA-1_GSM5910789	0.146805	Differentiated	0.22934	0.137766	Differentiated
TACCGAAGTTGCAACT-1_GSM5910789	0.120553	Differentiated	0.187907	0.161176	Differentiated
TACCGAATCCCGAGGT-1_GSM5910789	0.153636	Differentiated	0.240121	0.158016	Differentiated
TACCGGGAGGTTCTTG-1_GSM5910789	0.128458	Differentiated	0.200383	0.139831	Differentiated
TACCGGGAGTCATTGC-1_GSM5910789	0.108156	Differentiated	0.16834	0.121986	Differentiated
TACCGGGCAAGTCATC-1_GSM5910789	0.187725	Unipotent	0.293924	0.160284	Differentiated
TACCGGGCAATCAGCT-1_GSM5910789	0.108492	Differentiated	0.16887	0.130496	Differentiated
TACCTCGTCCTCTAAT-1_GSM5910789	0.177436	Unipotent	0.277684	0.355556	Oligopotent
TACCTGCGTGCCGTTG-1_GSM5910789	0.114513	Differentiated	0.178373	0.118393	Differentiated
TACGCTCAGGGAGGTG-1_GSM5910789	0.106812	Differentiated	0.166218	0.101434	Differentiated
TACGGGCAGACGCTCC-1_GSM5910789	0.0664757	Differentiated	0.102556	0.131864	Differentiated
TACGGTATCAAAGAAC-1_GSM5910789	0.10941	Differentiated	0.170318	0.121196	Differentiated
TACGGTATCCTGGGTG-1_GSM5910789	0.159747	Differentiated	0.249765	0.166667	Unipotent
TACGTCCGTTCAAAGA-1_GSM5910789	0.0652541	Differentiated	0.100628	0.0283651	Differentiated
TACTGCCCATACACCA-1_GSM5910789	0.148423	Differentiated	0.231894	0.154425	Differentiated
TACTGCCGTAGAGCTG-1_GSM5910789	0.0989296	Differentiated	0.153778	0.149364	Differentiated
TACTGCCTCATGCCAA-1_GSM5910789	0.482884	Oligopotent	0.759772	0.833333	Totipotent
TACTTACAGCGGACAT-1_GSM5910789	0.151423	Differentiated	0.236627	0.161702	Differentiated
TACTTACTCACACGAT-1_GSM5910789	0.0674569	Differentiated	0.104104	0.048802	Differentiated
TACTTACTCACCATCC-1_GSM5910789	0.0894687	Differentiated	0.138846	0.106624	Differentiated
TACTTCAAGCCTGAAG-1_GSM5910789	0.0900928	Differentiated	0.139831	0.152151	Differentiated
TACTTGTCAGTCCGTG-1_GSM5910789	0.0897135	Differentiated	0.139232	0.124207	Differentiated
TACTTGTTCGCTTACC-1_GSM5910789	0.217727	Unipotent	0.341276	0.472222	Oligopotent
TAGACCATCCAGGACC-1_GSM5910789	0.0903213	Differentiated	0.140191	0.0587618	Differentiated
TAGACTGAGACATAGT-1_GSM5910789	0.145557	Differentiated	0.22737	0.14344	Differentiated
TAGAGTCAGCGATGAC-1_GSM5910789	0.0934837	Differentiated	0.145182	0.131598	Differentiated
TAGAGTCTCCGTGTGG-1_GSM5910789	0.070858	Differentiated	0.109472	0.0877565	Differentiated
TAGATCGTCCTGTACC-1_GSM5910789	0.123303	Differentiated	0.192246	0.160822	Differentiated
TAGCACAAGGGCAGGA-1_GSM5910789	0.108472	Differentiated	0.168838	0.0973107	Differentiated
TAGCACACAATAGTCC-1_GSM5910789	0.0926208	Differentiated	0.143821	0.0969858	Differentiated
TAGCACAGTTTCCCAC-1_GSM5910789	0.0892473	Differentiated	0.138496	0.0824487	Differentiated
TAGGAGGCAGCCGTCA-1_GSM5910789	0.0848494	Differentiated	0.131555	0.104407	Differentiated
TAGGTACCACCAGTTA-1_GSM5910789	0.0571528	Differentiated	0.0878414	0.0586158	Differentiated
TAGGTACCATATCTGG-1_GSM5910789	0.103111	Differentiated	0.160377	0.0951374	Differentiated
TAGGTACGTTCCACAA-1_GSM5910789	0.0907198	Differentiated	0.14082	0.0806226	Differentiated
TAGGTTGTCATCTACT-1_GSM5910789	0.114371	Differentiated	0.178149	0.12234	Differentiated
TAGGTTGTCGTTCCTG-1_GSM5910789	0.120714	Differentiated	0.18816	0.0743889	Differentiated
TAGTGCAAGGCTGTAG-1_GSM5910789	0.105079	Differentiated	0.163484	0.091215	Differentiated
TAGTGCACAGCATTGT-1_GSM5910789	0.156667	Differentiated	0.244905	0.165268	Differentiated
TAGTGCAGTGTTAAAG-1_GSM5910789	0.105635	Differentiated	0.164361	0.115657	Differentiated
TATACCTAGCTCCACG-1_GSM5910789	0.111136	Differentiated	0.173043	0.149528	Differentiated
TATACCTCACAGCTTA-1_GSM5910789	0.145243	Differentiated	0.226874	0.154484	Differentiated
TATACCTGTTCAAGGG-1_GSM5910789	0.103899	Differentiated	0.161622	0.102225	Differentiated
TATCAGGCAAGCGAGT-1_GSM5910789	0.0766188	Differentiated	0.118565	0.137827	Differentiated
TATCAGGCATAGACTC-1_GSM5910789	0.0681497	Differentiated	0.105198	0.0833333	Differentiated
TATCAGGGTTCGTAAC-1_GSM5910789	0.0788357	Differentiated	0.122064	0.0311839	Differentiated
TATCAGGTCATCGCTC-1_GSM5910789	0.109054	Differentiated	0.169758	0.0981953	Differentiated
TATCCTAAGCATGAAT-1_GSM5910789	0.0850256	Differentiated	0.131833	0.110876	Differentiated
TATCCTACATAGGTAA-1_GSM5910789	0.107173	Differentiated	0.166789	0.136025	Differentiated
TATCCTACATGCAGCC-1_GSM5910789	0.0460391	Differentiated	0.0703008	0.0137421	Differentiated
TATCGCCTCGGCGATC-1_GSM5910789	0.104347	Differentiated	0.162328	0.0901523	Differentiated
TATCTGTAGTCCCGGT-1_GSM5910789	0.102684	Differentiated	0.159703	0.088995	Differentiated
TATCTGTAGTCTCTGA-1_GSM5910789	0.0683843	Differentiated	0.105568	0.0341028	Differentiated
TATCTGTAGTTTCGAC-1_GSM5910789	0.111316	Differentiated	0.173326	0.153369	Differentiated
TATCTGTCAATCTAGC-1_GSM5910789	0.0847529	Differentiated	0.131403	0.0639391	Differentiated
TATCTGTGTAATACCC-1_GSM5910789	0.0944203	Differentiated	0.146661	0.108227	Differentiated
TATCTGTGTCTAACTG-1_GSM5910789	0.0683862	Differentiated	0.105571	0.0515915	Differentiated
TATCTTGAGATCCAAA-1_GSM5910789	0.119671	Differentiated	0.186514	0.128192	Differentiated
TATCTTGAGGATTTGA-1_GSM5910789	0.0883812	Differentiated	0.137129	0.153629	Differentiated
TATGTTCCACCAAAGG-1_GSM5910789	0.121548	Differentiated	0.189477	0.128587	Differentiated
TATTCCACACCCTCTA-1_GSM5910789	0.11058	Differentiated	0.172165	0.148872	Differentiated
TATTCCAGTTTGTGGT-1_GSM5910789	0.123777	Differentiated	0.192994	0.134466	Differentiated
TATTCCATCAACTGGT-1_GSM5910789	0.0811605	Differentiated	0.125733	0.118573	Differentiated
TATTCCATCGCACGGT-1_GSM5910789	0.073826	Differentiated	0.114157	0.0923759	Differentiated
TATTGCTAGTGATCGG-1_GSM5910789	0.106938	Differentiated	0.166417	0.148424	Differentiated
TATTGCTGTTCGAACT-1_GSM5910789	0.0839202	Differentiated	0.130088	0.0586879	Differentiated
TATTGGGCATTCGGGC-1_GSM5910789	0.124499	Differentiated	0.194134	0.132592	Differentiated
TATTGGGGTAAGGTCG-1_GSM5910789	0.112193	Differentiated	0.174711	0.12766	Differentiated
TCAAGACAGACCGTTT-1_GSM5910789	0.0469064	Differentiated	0.0716696	0.0639535	Differentiated
TCAAGACAGCAGTCTT-1_GSM5910789	0.109258	Differentiated	0.170079	0.165962	Differentiated
TCAAGACCATAAGCAA-1_GSM5910789	0.0759565	Differentiated	0.117519	0.083156	Differentiated
TCAAGACGTACCGTCG-1_GSM5910789	0.148284	Differentiated	0.231674	0.165248	Differentiated
TCAAGCAAGGGCATGT-1_GSM5910789	0.106477	Differentiated	0.165691	0.122388	Differentiated
TCAAGCACACTGTTCC-1_GSM5910789	0.0785547	Differentiated	0.12162	0.0841203	Differentiated
TCAAGCAGTATCAGGG-1_GSM5910789	0.0778334	Differentiated	0.120482	0.0750177	Differentiated
TCAATCTAGGCATCTT-1_GSM5910789	0.0908773	Differentiated	0.141069	0.0979873	Differentiated
TCAATCTCACCAAAGG-1_GSM5910789	0.0653565	Differentiated	0.100789	0.0655391	Differentiated
TCAATCTTCCGGCAGT-1_GSM5910789	0.0969595	Differentiated	0.150668	0.105579	Differentiated
TCAATCTTCGTTCATT-1_GSM5910789	0.108908	Differentiated	0.169527	0.0965285	Differentiated
TCAATTCAGGTGGGTT-1_GSM5910789	0.0805746	Differentiated	0.124808	0.100602	Differentiated
TCAATTCCAGAGTTCT-1_GSM5910789	0.247571	Unipotent	0.388377	0.333333	Oligopotent
TCACAAGAGCCAAGTG-1_GSM5910789	0.120042	Differentiated	0.1871	0.138478	Differentiated
TCACAAGGTTAAAGTG-1_GSM5910789	0.0745799	Differentiated	0.115347	0.0241879	Differentiated
TCACACCCATTGACTG-1_GSM5910789	0.100925	Differentiated	0.156928	0.102537	Differentiated
TCACATTCAGTCAGAG-1_GSM5910789	0.0548219	Differentiated	0.0841626	0.00709221	Differentiated
TCACATTCATAGGTAA-1_GSM5910789	0.070314	Differentiated	0.108614	0.0788169	Differentiated
TCACGCTAGAAAGTCT-1_GSM5910789	0.0649899	Differentiated	0.100211	0.0272823	Differentiated
TCACGCTAGACAACTA-1_GSM5910789	0.154696	Differentiated	0.241793	0.135638	Differentiated
TCACGCTGTCTAATCG-1_GSM5910789	0.103054	Differentiated	0.160288	0.0796335	Differentiated
TCACGCTTCCGTGTGG-1_GSM5910789	0.0949817	Differentiated	0.147547	0.0687212	Differentiated
TCACGCTTCCTTATGT-1_GSM5910789	0.0904768	Differentiated	0.140437	0.0818468	Differentiated
TCACTATTCGTTCTCG-1_GSM5910789	0.140793	Differentiated	0.21985	0.159936	Differentiated
TCACTCGAGAGGTCAC-1_GSM5910789	0.128712	Differentiated	0.200783	0.134574	Differentiated
TCACTCGAGATTGCGG-1_GSM5910789	0.0934053	Differentiated	0.145059	0.10452	Differentiated
TCACTCGAGCAACCAG-1_GSM5910789	0.129167	Differentiated	0.201502	0.150195	Differentiated
TCACTCGGTTGCAAGG-1_GSM5910789	0.14804	Differentiated	0.231289	0.150106	Differentiated
TCAGCAAAGCCTCTGG-1_GSM5910789	0.128039	Differentiated	0.199721	0.139922	Differentiated
TCAGCAACAGCGTTGC-1_GSM5910789	0.177516	Unipotent	0.277811	0.155166	Differentiated
TCAGCCTTCCATCACC-1_GSM5910789	0.11287	Differentiated	0.175781	0.0988108	Differentiated
TCAGGGCAGCGGTATG-1_GSM5910789	0.10924	Differentiated	0.17005	0.0581395	Differentiated
TCAGGGCCAGCGACCT-1_GSM5910789	0.130324	Differentiated	0.203328	0.11844	Differentiated
TCAGGGCGTACTTGTG-1_GSM5910789	0.0735021	Differentiated	0.113645	0.0662438	Differentiated
TCAGTCCTCATTACGG-1_GSM5910789	0.119045	Differentiated	0.185526	0.131709	Differentiated
TCAGTCCTCCTACTGC-1_GSM5910789	0.0798926	Differentiated	0.123732	0.0582713	Differentiated
TCAGTCCTCCTTATGT-1_GSM5910789	0.120777	Differentiated	0.188259	0.111348	Differentiated
TCAGTCCTCGAAACAA-1_GSM5910789	0.0973953	Differentiated	0.151356	0.106638	Differentiated
TCAGTGAAGACTCCGC-1_GSM5910789	0.11416	Differentiated	0.177816	0.120213	Differentiated
TCAGTGAAGTACAGCG-1_GSM5910789	0.0631856	Differentiated	0.097363	0.0210545	Differentiated
TCAGTGAGTAACAAGT-1_GSM5910789	0.0999895	Differentiated	0.155451	0.149003	Differentiated
TCAGTTTCACCCTAAA-1_GSM5910789	0.149544	Differentiated	0.233663	0.166314	Differentiated
TCAGTTTCATGGCGCT-1_GSM5910789	0.0836999	Differentiated	0.129741	0.0561441	Differentiated
TCAGTTTGTATCACGT-1_GSM5910789	0.239491	Unipotent	0.375625	0.166312	Differentiated
TCATACTAGCTCGTGC-1_GSM5910789	0.113293	Differentiated	0.176447	0.122872	Differentiated
TCATACTCACCCAACG-1_GSM5910789	0.235746	Unipotent	0.369714	0.5	Multipotent
TCATACTCATGGCCAC-1_GSM5910789	0.0941345	Differentiated	0.14621	0.128259	Differentiated
TCATACTGTCATCCGG-1_GSM5910789	0.0424019	Differentiated	0.0645601	0.0120672	Differentiated
TCATATCCATCGATCA-1_GSM5910789	0.132493	Differentiated	0.20675	0.142074	Differentiated
TCATATCGTTCTCAGA-1_GSM5910789	0.103595	Differentiated	0.161141	0.114417	Differentiated
TCATCATCAGGACTAG-1_GSM5910789	0.0418413	Differentiated	0.0636753	0.0183228	Differentiated
TCATCATTCGTCGCTT-1_GSM5910789	0.0829786	Differentiated	0.128602	0.0612641	Differentiated
TCATCCGAGAGAGCGG-1_GSM5910789	0.0381771	Differentiated	0.0578921	0.0594614	Differentiated
TCATCCGAGGCTTTCA-1_GSM5910789	0.150972	Differentiated	0.235917	0.160546	Differentiated
TCATCCGCAATCACGT-1_GSM5910789	0.0586832	Differentiated	0.090257	0.0976039	Differentiated
TCATCCGCAGAACTAA-1_GSM5910789	0.149227	Differentiated	0.233162	0.159413	Differentiated
TCATCCGCAGGAGACT-1_GSM5910789	0.139944	Differentiated	0.218511	0.155154	Differentiated
TCATCCGGTTCTTCAT-1_GSM5910789	0.0692448	Differentiated	0.106926	0.0972368	Differentiated
TCATCCGTCGTTTACT-1_GSM5910789	0.113927	Differentiated	0.177448	0.103882	Differentiated
TCATGAGGTGTGTCGC-1_GSM5910789	0.0705707	Differentiated	0.109019	0.0943262	Differentiated
TCATGCCTCGGTTGTA-1_GSM5910789	0.113627	Differentiated	0.176975	0.149151	Differentiated
TCATGCCTCTACCCAC-1_GSM5910789	0.0842842	Differentiated	0.130663	0.0755319	Differentiated
TCATGGAAGATAACAC-1_GSM5910789	0.125149	Differentiated	0.19516	0.126942	Differentiated
TCATGGAAGCCGTTGC-1_GSM5910789	0.065785	Differentiated	0.101466	0.0492384	Differentiated
TCATGGAAGGGACTGT-1_GSM5910789	0.0773748	Differentiated	0.119758	0.0605096	Differentiated
TCATGTTAGATGCCGA-1_GSM5910789	0.0878441	Differentiated	0.136281	0.0572586	Differentiated
TCATGTTAGCTCCCTT-1_GSM5910789	0.133832	Differentiated	0.208865	0.147599	Differentiated
TCATGTTTCCACTTCG-1_GSM5910789	0.0737943	Differentiated	0.114107	0.0514447	Differentiated
TCATTACCAAACGTGG-1_GSM5910789	0.156699	Differentiated	0.244954	0.222222	Unipotent
TCATTACCAGTCACGC-1_GSM5910789	0.108904	Differentiated	0.169521	0.116999	Differentiated
TCATTCAAGCGATGGT-1_GSM5910789	0.101416	Differentiated	0.157701	0.102088	Differentiated
TCATTCATCCGTAGGC-1_GSM5910789	0.0960188	Differentiated	0.149184	0.11695	Differentiated
TCATTGTAGTGTACAA-1_GSM5910789	0.0656364	Differentiated	0.101231	0.00629592	Differentiated
TCATTTGAGACTTCAC-1_GSM5910789	0.0647833	Differentiated	0.0998846	0.070798	Differentiated
TCATTTGAGCATCAAA-1_GSM5910789	0.197407	Unipotent	0.309205	0.5	Oligopotent
TCATTTGAGTATGAGT-1_GSM5910789	0.0869961	Differentiated	0.134943	0.123273	Differentiated
TCATTTGCAAGAATAC-1_GSM5910789	0.093983	Differentiated	0.145971	0.107874	Differentiated
TCCACCATCAGCTCTC-1_GSM5910789	0.12803	Differentiated	0.199706	0.155999	Differentiated
TCCACGTAGTTGCGCC-1_GSM5910789	0.0894618	Differentiated	0.138835	0.128627	Differentiated
TCCACGTTCGAGAACG-1_GSM5910789	0.102369	Differentiated	0.159205	0.0800979	Differentiated
TCCAGAATCTCGCTCA-1_GSM5910789	0.108375	Differentiated	0.168685	0.103008	Differentiated
TCCATCGAGATCGACG-1_GSM5910789	0.109096	Differentiated	0.169823	0.112112	Differentiated
TCCATCGAGGATTTGA-1_GSM5910789	0.0521752	Differentiated	0.0799853	0.0290698	Differentiated
TCCATCGAGTATGAGT-1_GSM5910789	0.0427613	Differentiated	0.0651274	0.0210099	Differentiated
TCCATCGCAACTTGCA-1_GSM5910789	0.152555	Differentiated	0.238414	0.151868	Differentiated
TCCATCGGTACAAGCG-1_GSM5910789	0.111897	Differentiated	0.174244	0.117199	Differentiated
TCCATGCCAAGGACAC-1_GSM5910789	0.3718	Oligopotent	0.584449	0.165428	Differentiated
TCCATGCCATGCCGAC-1_GSM5910789	0.130351	Differentiated	0.20337	0.147775	Differentiated
TCCATGCGTGACTATC-1_GSM5910789	0.0973919	Differentiated	0.151351	0.0707447	Differentiated
TCCCAGTCACCGTGAC-1_GSM5910789	0.126677	Differentiated	0.197571	0.0851696	Differentiated
TCCCAGTTCACCTACC-1_GSM5910789	0.0828961	Differentiated	0.128472	0.075	Differentiated
TCCCAGTTCATTGGTG-1_GSM5910789	0.0829507	Differentiated	0.128558	0.0339703	Differentiated
TCCGAAAAGCCGGAAT-1_GSM5910789	0.106414	Differentiated	0.16559	0.113411	Differentiated
TCCGAAAGTTAGCTAC-1_GSM5910789	0.130371	Differentiated	0.203402	0.151418	Differentiated
TCCGATCCACAGCCTG-1_GSM5910789	0.157541	Differentiated	0.246284	0.163344	Differentiated
TCCGATCCATCTATCT-1_GSM5910789	0.107041	Differentiated	0.16658	0.123982	Differentiated
TCCGGGACACGGCTAC-1_GSM5910789	0.0885374	Differentiated	0.137376	0.100425	Differentiated
TCCTAATCAAACACGG-1_GSM5910789	0.0819252	Differentiated	0.12694	0.135012	Differentiated
TCCTCCCCAACTCCCT-1_GSM5910789	0.279605	Unipotent	0.438937	0.375	Oligopotent
TCCTCCCCACTGAGGA-1_GSM5910789	0.0811049	Differentiated	0.125645	0.127212	Differentiated
TCCTCCCCAGGATCTT-1_GSM5910789	0.107832	Differentiated	0.167828	0.115996	Differentiated
TCCTCCCTCCAATCTT-1_GSM5910789	0.110501	Differentiated	0.172041	0.136716	Differentiated
TCCTCTTAGGCCACCT-1_GSM5910789	0.136297	Differentiated	0.212754	0.14568	Differentiated
TCCTGCACAAAGGTTA-1_GSM5910789	0.110283	Differentiated	0.171697	0.106334	Differentiated
TCCTTTCGTGACCTGC-1_GSM5910789	0.136518	Differentiated	0.213103	0.124513	Differentiated
TCGAACAAGACCAGCA-1_GSM5910789	0.153901	Differentiated	0.240538	0.318182	Unipotent
TCGAACAAGAGTCAAT-1_GSM5910789	0.0694538	Differentiated	0.107256	0.0596751	Differentiated
TCGAACACATGACGGA-1_GSM5910789	0.0965395	Differentiated	0.150005	0.113886	Differentiated
TCGAACAGTTCTCTCG-1_GSM5910789	0.142551	Differentiated	0.222626	0.1506	Differentiated
TCGAACATCTCTGGTC-1_GSM5910789	0.0908361	Differentiated	0.141004	0.117657	Differentiated
TCGAAGTAGGACACTG-1_GSM5910789	0.0912878	Differentiated	0.141717	0.0998601	Differentiated
TCGAAGTCAGAACTCT-1_GSM5910789	0.112964	Differentiated	0.175928	0.141825	Differentiated
TCGACCTGTAGTCGTT-1_GSM5910789	0.078662	Differentiated	0.121789	0.0577125	Differentiated
TCGACCTTCCCGTTCA-1_GSM5910789	0.102786	Differentiated	0.159865	0.079078	Differentiated
TCGATTTAGTCTACCA-1_GSM5910789	0.13857	Differentiated	0.216342	0.12553	Differentiated
TCGATTTCATGCAGGA-1_GSM5910789	0.0839328	Differentiated	0.130108	0.052291	Differentiated
TCGATTTGTCAACGCC-1_GSM5910789	0.157894	Differentiated	0.246841	0.16525	Differentiated
TCGCACTAGACTGTTC-1_GSM5910789	0.101991	Differentiated	0.15861	0.0708245	Differentiated
TCGCACTCACACGCCA-1_GSM5910789	0.102263	Differentiated	0.159039	0.0963514	Differentiated
TCGCAGGAGCATGGGT-1_GSM5910789	0.126736	Differentiated	0.197665	0.14078	Differentiated
TCGCAGGGTATGTCAC-1_GSM5910789	0.119544	Differentiated	0.186314	0.148443	Differentiated
TCGCAGGGTCCAGGTC-1_GSM5910789	0.0837835	Differentiated	0.129873	0.054729	Differentiated
TCGCTTGAGCCGTAAG-1_GSM5910789	0.0663081	Differentiated	0.102291	0.0685554	Differentiated
TCGCTTGCACTCTCGT-1_GSM5910789	0.114339	Differentiated	0.178098	0.158562	Differentiated
TCGCTTGGTATACCCA-1_GSM5910789	0.0980078	Differentiated	0.152323	0.153026	Differentiated
TCGGATAGTAGATTGA-1_GSM5910789	0.0579591	Differentiated	0.089114	0.074172	Differentiated
TCGGATAGTCAAAGCG-1_GSM5910789	0.124259	Differentiated	0.193755	0.103546	Differentiated
TCGGATATCTACTGCC-1_GSM5910789	0.111797	Differentiated	0.174087	0.122033	Differentiated
TCGGGACTCCTAGCCT-1_GSM5910789	0.137812	Differentiated	0.215146	0.156173	Differentiated
TCGGGCAAGTCTGGAG-1_GSM5910789	0.155168	Differentiated	0.242539	0.16472	Differentiated
TCGGGCAGTGGGCTTC-1_GSM5910789	0.0827676	Differentiated	0.128269	0.0928091	Differentiated
TCGGGTGGTGGCATCC-1_GSM5910789	0.11381	Differentiated	0.177263	0.0784626	Differentiated
TCGGGTGTCATTATCC-1_GSM5910789	0.109386	Differentiated	0.170281	0.0468085	Differentiated
TCGGTCTCAGCAGTCC-1_GSM5910789	0.0629347	Differentiated	0.096967	0.0598517	Differentiated
TCGTAGAAGATAGCTA-1_GSM5910789	0.097609	Differentiated	0.151693	0.0811194	Differentiated
TCGTAGAGTGCCGAAA-1_GSM5910789	0.0629787	Differentiated	0.0970364	0.0449398	Differentiated
TCGTCCATCTCATTAC-1_GSM5910789	0.113456	Differentiated	0.176705	0.159251	Differentiated
TCGTGCTGTGAGGATC-1_GSM5910789	0.0713887	Differentiated	0.11031	0.0739362	Differentiated
TCGTGCTTCAAAGAAC-1_GSM5910789	0.0987754	Differentiated	0.153534	0.0628764	Differentiated
TCGTGGGAGTAGTCCT-1_GSM5910789	0.0733759	Differentiated	0.113446	0.0748588	Differentiated
TCGTGGGCAATTGCCA-1_GSM5910789	0.0671127	Differentiated	0.103561	0.0624558	Differentiated
TCTAACTAGCTAAACA-1_GSM5910789	0.0799836	Differentiated	0.123875	0.0698868	Differentiated
TCTAACTCATTGAGGG-1_GSM5910789	0.113993	Differentiated	0.177552	0.134181	Differentiated
TCTAACTTCACCCTCA-1_GSM5910789	0.0691304	Differentiated	0.106746	0.0491861	Differentiated
TCTACATAGCTGAAGC-1_GSM5910789	0.0750777	Differentiated	0.116132	0.0258985	Differentiated
TCTACATAGGTAAGAG-1_GSM5910789	0.0787395	Differentiated	0.121912	0.0570268	Differentiated
TCTACATCACCACATA-1_GSM5910789	0.0968867	Differentiated	0.150553	0.119731	Differentiated
TCTACATCACTTCAGA-1_GSM5910789	0.146754	Differentiated	0.229259	0.159759	Differentiated
TCTACATGTTCTCGCT-1_GSM5910789	0.0864887	Differentiated	0.134142	0.0577872	Differentiated
TCTACCGAGGGCAGTT-1_GSM5910789	0.154914	Differentiated	0.242138	0.166492	Differentiated
TCTACCGAGTCATCCA-1_GSM5910789	0.0521836	Differentiated	0.0799987	0.0306554	Differentiated
TCTACCGCAGGTAGTG-1_GSM5910789	0.104414	Differentiated	0.162434	0.0648344	Differentiated
TCTACCGGTTGTGGAG-1_GSM5910789	0.110587	Differentiated	0.172177	0.147735	Differentiated
TCTACCGTCTCAGAAC-1_GSM5910789	0.118705	Differentiated	0.18499	0.0736434	Differentiated
TCTATACAGACTACGG-1_GSM5910789	0.072055	Differentiated	0.111362	0.0853445	Differentiated
TCTATACAGCAGCAGT-1_GSM5910789	0.1277	Differentiated	0.199186	0.137974	Differentiated
TCTATACGTAAGAACT-1_GSM5910789	0.0836187	Differentiated	0.129613	0.114827	Differentiated
TCTATCATCTACAGGT-1_GSM5910789	0.0879655	Differentiated	0.136473	0.0437013	Differentiated
TCTATCATCTGCCTGT-1_GSM5910789	0.0819163	Differentiated	0.126926	0.079096	Differentiated
TCTCACGGTGGATACG-1_GSM5910789	0.0861315	Differentiated	0.133578	0.0835095	Differentiated
TCTCACGTCATTGCCC-1_GSM5910789	0.111784	Differentiated	0.174066	0.109989	Differentiated
TCTCACGTCCCGAGAC-1_GSM5910789	0.102538	Differentiated	0.159473	0.122742	Differentiated
TCTCACGTCGGTCGAC-1_GSM5910789	0.0827332	Differentiated	0.128215	0.0697796	Differentiated
TCTCAGCAGTAAACTG-1_GSM5910789	0.114615	Differentiated	0.178534	0.134249	Differentiated
TCTCAGCCAGAAATTG-1_GSM5910789	0.1439	Differentiated	0.224754	0.164901	Differentiated
TCTCAGCGTCAGCTTA-1_GSM5910789	0.100187	Differentiated	0.155762	0.135064	Differentiated
TCTCCGAGTCAAGGCA-1_GSM5910789	0.0792098	Differentiated	0.122654	0.0108156	Differentiated
TCTCTGGCACCTGAAT-1_GSM5910789	0.403739	Oligopotent	0.634857	0.833333	Totipotent
TCTGCCAAGCATCTTG-1_GSM5910789	0.0856213	Differentiated	0.132773	0.11529	Differentiated
TCTGCCATCGCTGCGA-1_GSM5910789	0.103856	Differentiated	0.161552	0.115711	Differentiated
TCTGGCTCAAACACCT-1_GSM5910789	0.125301	Differentiated	0.195399	0.15821	Differentiated
TCTGGCTGTCTAACGT-1_GSM5910789	0.0866429	Differentiated	0.134386	0.108041	Differentiated
TCTGTCGCACATAGCT-1_GSM5910789	0.0691934	Differentiated	0.106845	0.0222458	Differentiated
TCTGTCGCAGCTGAAG-1_GSM5910789	0.0827272	Differentiated	0.128205	0.0651097	Differentiated
TCTGTCGGTATCGAAA-1_GSM5910789	0.101613	Differentiated	0.158013	0.0799645	Differentiated
TCTTAGTAGGCACAAC-1_GSM5910789	0.0981375	Differentiated	0.152527	0.122798	Differentiated
TCTTAGTAGGCACTAG-1_GSM5910789	0.119257	Differentiated	0.185861	0.129472	Differentiated
TCTTAGTAGGGATCGT-1_GSM5910789	0.144321	Differentiated	0.225419	0.156603	Differentiated
TCTTAGTTCGCCGATG-1_GSM5910789	0.110328	Differentiated	0.171768	0.116279	Differentiated
TCTTCCTCAGTGGTGA-1_GSM5910789	0.082211	Differentiated	0.127391	0.063134	Differentiated
TCTTCCTGTGATGGCA-1_GSM5910789	0.0965632	Differentiated	0.150043	0.058412	Differentiated
TCTTCCTTCTGCTCTG-1_GSM5910789	0.113845	Differentiated	0.177319	0.102713	Differentiated
TCTTGCGCACATCCCT-1_GSM5910789	0.318159	Unipotent	0.499786	0.666667	Multipotent
TCTTGCGCATGTGCCG-1_GSM5910789	0.0922708	Differentiated	0.143268	0.0836857	Differentiated
TCTTGCGTCGTTCATT-1_GSM5910789	0.13889	Differentiated	0.216847	0.25	Unipotent
TCTTTGAAGCAGCGAT-1_GSM5910789	0.0774311	Differentiated	0.119847	0.101596	Differentiated
TCTTTGAGTGACACAG-1_GSM5910789	0.155306	Differentiated	0.242756	0.16153	Differentiated
TCTTTGATCTATCGGA-1_GSM5910789	0.0940849	Differentiated	0.146131	0.0898936	Differentiated
TCTTTGATCTGGTGCG-1_GSM5910789	0.126316	Differentiated	0.197001	0.124031	Differentiated
TGAACGTAGACGAGCT-1_GSM5910789	0.117824	Differentiated	0.183598	0.126059	Differentiated
TGAACGTGTAGCGTAG-1_GSM5910789	0.0972339	Differentiated	0.151101	0.0545519	Differentiated
TGAACGTGTTCGAGCC-1_GSM5910789	0.098432	Differentiated	0.152992	0.087914	Differentiated
TGAACGTTCATAGAGA-1_GSM5910789	0.146607	Differentiated	0.229028	0.347222	Oligopotent
TGAATCGAGTCCCAGC-1_GSM5910789	0.125361	Differentiated	0.195494	0.106865	Differentiated
TGAATCGCATCAGTCA-1_GSM5910789	0.0906606	Differentiated	0.140727	0.060911	Differentiated
TGAATCGTCGTGTCAA-1_GSM5910789	0.0709884	Differentiated	0.109678	0.0665251	Differentiated
TGAATGCAGGGACCAT-1_GSM5910789	0.128683	Differentiated	0.200737	0.125044	Differentiated
TGAATGCCAGCCGGTT-1_GSM5910789	0.13181	Differentiated	0.205672	0.126858	Differentiated
TGACAGTAGCGTCTCG-1_GSM5910789	0.0936871	Differentiated	0.145504	0.160721	Differentiated
TGACAGTAGCTTCGTA-1_GSM5910789	0.131749	Differentiated	0.205577	0.14172	Differentiated
TGACAGTAGGCCTAAG-1_GSM5910789	0.0900004	Differentiated	0.139685	0.0852795	Differentiated
TGACAGTTCACGAGGA-1_GSM5910789	0.0722605	Differentiated	0.111686	0.0743291	Differentiated
TGACCCTAGTACAGAT-1_GSM5910789	0.141881	Differentiated	0.221567	0.136235	Differentiated
TGACCCTAGTTCATCG-1_GSM5910789	0.0509154	Differentiated	0.0779969	0.0671272	Differentiated
TGACCCTCACACAGCC-1_GSM5910789	0.141611	Differentiated	0.221141	0.133545	Differentiated
TGACGCGAGCTCAGAG-1_GSM5910789	0.0953712	Differentiated	0.148162	0.082981	Differentiated
TGACGCGAGCTTACGT-1_GSM5910789	0.103782	Differentiated	0.161436	0.0955674	Differentiated
TGACGCGGTTGGAGGT-1_GSM5910789	0.0967926	Differentiated	0.150405	0.141339	Differentiated
TGACTCCAGTAACAGT-1_GSM5910789	0.0945163	Differentiated	0.146812	0.100532	Differentiated
TGACTCCTCTGTCCCA-1_GSM5910789	0.0684389	Differentiated	0.105654	0.0235565	Differentiated
TGAGACTAGAAACCAT-1_GSM5910789	0.09983	Differentiated	0.155199	0.0893235	Differentiated
TGAGACTTCTTCGGTC-1_GSM5910789	0.121592	Differentiated	0.189545	0.158722	Differentiated
TGAGCGCGTGCACAAG-1_GSM5910789	0.0749716	Differentiated	0.115965	0.10703	Differentiated
TGAGGAGAGTGAGCCA-1_GSM5910789	0.0644062	Differentiated	0.0992895	0.0886187	Differentiated
TGAGGAGTCCATCTGC-1_GSM5910789	0.102816	Differentiated	0.159911	0.0864329	Differentiated
TGAGGAGTCTCGCCTA-1_GSM5910789	0.125107	Differentiated	0.195093	0.135993	Differentiated
TGAGGGACACGTACTA-1_GSM5910789	0.0443639	Differentiated	0.0676568	0.022848	Differentiated
TGAGGGATCACTAGCA-1_GSM5910789	0.096379	Differentiated	0.149752	0.108051	Differentiated
TGAGGTTAGTGGAAGA-1_GSM5910789	0.132412	Differentiated	0.206623	0.161029	Differentiated
TGAGTCACACCTGCAG-1_GSM5910789	0.0864958	Differentiated	0.134153	0.113177	Differentiated
TGAGTCATCCCGATCT-1_GSM5910789	0.103396	Differentiated	0.160828	0.0593728	Differentiated
TGATCAGCAGGATTCT-1_GSM5910789	0.0787204	Differentiated	0.121882	0.0377026	Differentiated
TGATCAGCAGGCGATA-1_GSM5910789	0.097597	Differentiated	0.151674	0.133263	Differentiated
TGATCAGGTCTTACTT-1_GSM5910789	0.13089	Differentiated	0.20422	0.125399	Differentiated
TGATCTTGTCAAGCCC-1_GSM5910789	0.0542141	Differentiated	0.0832033	0.0264271	Differentiated
TGATGCACACCTATCC-1_GSM5910789	0.146354	Differentiated	0.228627	0.157309	Differentiated
TGATGGTCACGCCACA-1_GSM5910789	0.0502349	Differentiated	0.076923	0.0533192	Differentiated
TGATGGTCAGAGCGTA-1_GSM5910789	0.0973289	Differentiated	0.151251	0.125355	Differentiated
TGATTTCAGTTAGAAC-1_GSM5910789	0.0952147	Differentiated	0.147914	0.0892667	Differentiated
TGATTTCTCCGACAGC-1_GSM5910789	0.0945439	Differentiated	0.146856	0.0850989	Differentiated
TGCACGGCATCCAACA-1_GSM5910789	0.0452503	Differentiated	0.0690557	0.0211417	Differentiated
TGCACGGGTATGAGCG-1_GSM5910789	0.0678661	Differentiated	0.10475	0.0762562	Differentiated
TGCACGGGTGAGTCAG-1_GSM5910789	0.147646	Differentiated	0.230667	0.146205	Differentiated
TGCACGGGTGGATGAC-1_GSM5910789	0.0842645	Differentiated	0.130632	0.0701382	Differentiated
TGCAGATAGCCTGTCG-1_GSM5910789	0.0431817	Differentiated	0.0657909	0.0695913	Differentiated
TGCAGATAGGTGCTAG-1_GSM5910789	0.134826	Differentiated	0.210433	0.129295	Differentiated
TGCAGATGTCCTACGG-1_GSM5910789	0.0564868	Differentiated	0.0867904	0.0313047	Differentiated
TGCAGGCAGGACCCAA-1_GSM5910789	0.0836272	Differentiated	0.129626	0.105049	Differentiated
TGCAGGCTCATTGCCC-1_GSM5910789	0.0866112	Differentiated	0.134336	0.0834219	Differentiated
TGCAGTATCTCGGGAC-1_GSM5910789	0.0806943	Differentiated	0.124997	0.0611052	Differentiated
TGCATCCAGAACTTCC-1_GSM5910789	0.0733068	Differentiated	0.113337	0.0456476	Differentiated
TGCATCCAGTTACTCG-1_GSM5910789	0.117129	Differentiated	0.182502	0.111052	Differentiated
TGCATCCCAGTGTATC-1_GSM5910789	0.103837	Differentiated	0.161523	0.126504	Differentiated
TGCATCCTCCCATTCG-1_GSM5910789	0.104116	Differentiated	0.161964	0.138859	Differentiated
TGCATGAAGCACTCGC-1_GSM5910789	0.0589523	Differentiated	0.0906816	0.112452	Differentiated
TGCCGAGAGACCTCCG-1_GSM5910789	0.0522807	Differentiated	0.0801518	0.00443263	Differentiated
TGCCGAGCAGCCGTCA-1_GSM5910789	0.0592067	Differentiated	0.0910831	0.0815603	Differentiated
TGCCGAGCAGCCTACG-1_GSM5910789	0.0742692	Differentiated	0.114856	0.0753884	Differentiated
TGCCGAGCATTGAGGG-1_GSM5910789	0.0971683	Differentiated	0.150998	0.089539	Differentiated
TGCCGAGTCCGGACGT-1_GSM5910789	0.0771133	Differentiated	0.119345	0.0845745	Differentiated
TGCGACGAGCTAGCCC-1_GSM5910789	0.0849658	Differentiated	0.131739	0.0808563	Differentiated
TGCGATAAGTAAATGC-1_GSM5910789	0.147585	Differentiated	0.23057	0.106765	Differentiated
TGCGGCATCTGCGGGT-1_GSM5910789	0.093907	Differentiated	0.145851	0.107156	Differentiated
TGCGGCATCTTCCCAG-1_GSM5910789	0.0655252	Differentiated	0.101056	0.0782133	Differentiated
TGCGGGTGTCACATTG-1_GSM5910789	0.0718206	Differentiated	0.110992	0.084041	Differentiated
TGCTCCATCCTTCTGG-1_GSM5910789	0.109979	Differentiated	0.171218	0.15195	Differentiated
TGCTCGTGTTCGAAGG-1_GSM5910789	0.0613093	Differentiated	0.0944017	0.0757258	Differentiated
TGCTCGTTCAAGTCTG-1_GSM5910789	0.0779133	Differentiated	0.120608	0.0641844	Differentiated
TGCTCGTTCACGGACC-1_GSM5910789	0.091904	Differentiated	0.142689	0.109829	Differentiated
TGCTCGTTCCCTAGGG-1_GSM5910789	0.162994	Differentiated	0.25489	0.165607	Differentiated
TGCTGAAGTCAAGGCA-1_GSM5910789	0.13173	Differentiated	0.205547	0.145035	Differentiated
TGCTGAAGTTGCCTAA-1_GSM5910789	0.0832142	Differentiated	0.128974	0.0967514	Differentiated
TGCTTCGAGTAACCTC-1_GSM5910789	0.0886895	Differentiated	0.137616	0.0966312	Differentiated
TGCTTCGCACGGTCTG-1_GSM5910789	0.093353	Differentiated	0.144976	0.0764184	Differentiated
TGCTTCGTCCGAGGCT-1_GSM5910789	0.129777	Differentiated	0.202464	0.152501	Differentiated
TGCTTGCAGGCCACCT-1_GSM5910789	0.106931	Differentiated	0.166407	0.098831	Differentiated
TGCTTGCAGTGAATAC-1_GSM5910789	0.115665	Differentiated	0.180191	0.140658	Differentiated
TGCTTGCTCTTCCACG-1_GSM5910789	0.0976024	Differentiated	0.151683	0.131959	Differentiated
TGGAACTCACCGTCGA-1_GSM5910789	0.130526	Differentiated	0.203646	0.146298	Differentiated
TGGAGAGCAGAGTTCT-1_GSM5910789	0.0572843	Differentiated	0.088049	0.0326624	Differentiated
TGGAGGAGTTTGCCGG-1_GSM5910789	0.045884	Differentiated	0.070056	0.0597252	Differentiated
TGGATCACATGACACT-1_GSM5910789	0.0718743	Differentiated	0.111076	0.0301269	Differentiated
TGGATCAGTGCTTATG-1_GSM5910789	0.09014	Differentiated	0.139905	0.0947851	Differentiated
TGGATGTAGGCTAAAT-1_GSM5910789	0.081716	Differentiated	0.126609	0.12039	Differentiated
TGGATGTCAACACGAG-1_GSM5910789	0.0750857	Differentiated	0.116145	0.0584393	Differentiated
TGGATGTCATCACAGT-1_GSM5910789	0.112896	Differentiated	0.175822	0.120134	Differentiated
TGGCGTGCAGGTGACA-1_GSM5910789	0.0943332	Differentiated	0.146523	0.0793482	Differentiated
TGGGAAGAGCAATAGT-1_GSM5910789	0.132092	Differentiated	0.206117	0.159796	Differentiated
TGGGAAGAGGTTTGAA-1_GSM5910789	0.13398	Differentiated	0.209097	0.120922	Differentiated
TGGGAAGTCCTGCCAT-1_GSM5910789	0.0897684	Differentiated	0.139319	0.0361702	Differentiated
TGGGAAGTCGGACAAG-1_GSM5910789	0.101638	Differentiated	0.158052	0.0694151	Differentiated
TGGGAAGTCTTAATCC-1_GSM5910789	0.0874726	Differentiated	0.135695	0.139035	Differentiated
TGGGAGAAGTTACTCG-1_GSM5910789	0.122869	Differentiated	0.191562	0.135881	Differentiated
TGGGAGACAAAGCTCT-1_GSM5910789	0.112206	Differentiated	0.174731	0.096603	Differentiated
TGGGATTTCACAACCA-1_GSM5910789	0.0426266	Differentiated	0.0649148	0.00577126	Differentiated
TGGGCGTAGAGAGAAC-1_GSM5910789	0.0655591	Differentiated	0.101109	0.082274	Differentiated
TGGGCGTCATCTGCGG-1_GSM5910789	0.119054	Differentiated	0.18554	0.128083	Differentiated
TGGGCGTTCCATATGG-1_GSM5910789	0.115732	Differentiated	0.180297	0.142553	Differentiated
TGGGCTGGTGCATACT-1_GSM5910789	0.079155	Differentiated	0.122568	0.0806906	Differentiated
TGGGTTAAGCAAATCA-1_GSM5910789	0.147156	Differentiated	0.229893	0.166667	Differentiated
TGGGTTACAGTATTCG-1_GSM5910789	0.0980277	Differentiated	0.152354	0.0485523	Differentiated
TGGGTTAGTCACTCTC-1_GSM5910789	0.102993	Differentiated	0.160191	0.0910379	Differentiated
TGGGTTAGTGGCTAGA-1_GSM5910789	0.120692	Differentiated	0.188125	0.119979	Differentiated
TGGGTTAGTTTCCAAG-1_GSM5910789	0.150069	Differentiated	0.234491	0.157801	Differentiated
TGGGTTATCTACAGGT-1_GSM5910789	0.0899779	Differentiated	0.139649	0.0781915	Differentiated
TGGTAGTAGAGTCGAC-1_GSM5910789	0.095616	Differentiated	0.148548	0.142183	Differentiated
TGGTAGTCAGGAACCA-1_GSM5910789	0.26542	Unipotent	0.416549	0.444444	Oligopotent
TGGTGATGTACTCCGG-1_GSM5910789	0.0974067	Differentiated	0.151374	0.141833	Differentiated
TGGTGATTCTGCATGA-1_GSM5910789	0.141003	Differentiated	0.220182	0.15552	Differentiated
TGGTTAGAGGCGAAGG-1_GSM5910789	0.134084	Differentiated	0.209262	0.154091	Differentiated
TGGTTAGAGGTTGTTC-1_GSM5910789	0.0815293	Differentiated	0.126315	0.0795253	Differentiated
TGGTTAGCAGTCACGC-1_GSM5910789	0.08469	Differentiated	0.131303	0.115126	Differentiated
TGTAACGAGCCTCAGC-1_GSM5910789	0.140767	Differentiated	0.21981	0.151064	Differentiated
TGTAACGAGGTTCTAC-1_GSM5910789	0.102121	Differentiated	0.158815	0.121809	Differentiated
TGTAACGCAATCCTTT-1_GSM5910789	0.0958413	Differentiated	0.148903	0.096426	Differentiated
TGTAACGGTCCCTGTT-1_GSM5910789	0.108287	Differentiated	0.168546	0.160853	Differentiated
TGTAAGCCAAGTGGTG-1_GSM5910789	0.100739	Differentiated	0.156634	0.0856383	Differentiated
TGTAAGCCAGCGTGAA-1_GSM5910789	0.119358	Differentiated	0.186019	0.137442	Differentiated
TGTAAGCGTGGCTTGC-1_GSM5910789	0.0484838	Differentiated	0.0741593	0.0337934	Differentiated
TGTAAGCTCTCACGAA-1_GSM5910789	0.104601	Differentiated	0.162729	0.142707	Differentiated
TGTACAGCATCATCCC-1_GSM5910789	0.0867503	Differentiated	0.134555	0.0872175	Differentiated
TGTACAGTCCACACCT-1_GSM5910789	0.118752	Differentiated	0.185064	0.141658	Differentiated
TGTAGACAGAATTTGG-1_GSM5910789	0.0844144	Differentiated	0.130868	0.14623	Differentiated
TGTCAGACAGGATGAC-1_GSM5910789	0.0939288	Differentiated	0.145885	0.0634752	Differentiated
TGTCCACAGCGGACAT-1_GSM5910789	0.150229	Differentiated	0.234743	0.151451	Differentiated
TGTCCACAGTCACACT-1_GSM5910789	0.129777	Differentiated	0.202465	0.135317	Differentiated
TGTCCACCAGCTACTA-1_GSM5910789	0.111626	Differentiated	0.173816	0.0847428	Differentiated
TGTCCACCATTGAGCT-1_GSM5910789	0.104955	Differentiated	0.163287	0.140985	Differentiated
TGTCCACGTATCGTTG-1_GSM5910789	0.0956186	Differentiated	0.148552	0.13482	Differentiated
TGTCCACTCGTGGCTG-1_GSM5910789	0.09342	Differentiated	0.145082	0.0902335	Differentiated
TGTCCCAGTCCTGTTC-1_GSM5910789	0.0940406	Differentiated	0.146061	0.075565	Differentiated
TGTCCTGAGAAACCAT-1_GSM5910789	0.116288	Differentiated	0.181174	0.119073	Differentiated
TGTCCTGTCCGCAACG-1_GSM5910789	0.0720131	Differentiated	0.111295	0.0746822	Differentiated
TGTGAGTAGTGATAGT-1_GSM5910789	0.123582	Differentiated	0.192687	0.159091	Differentiated
TGTGAGTTCGAACTCA-1_GSM5910789	0.0946828	Differentiated	0.147075	0.0695621	Differentiated
TGTGATGAGAGAGGGC-1_GSM5910789	0.0885549	Differentiated	0.137403	0.0715292	Differentiated
TGTGATGCAAGCAATA-1_GSM5910789	0.125784	Differentiated	0.196162	0.129078	Differentiated
TGTGCGGAGCAGAAAG-1_GSM5910789	0.0796788	Differentiated	0.123394	0.0807651	Differentiated
TGTGCGGGTCAACGCC-1_GSM5910789	0.109666	Differentiated	0.170723	0.0984043	Differentiated
TGTGCGGGTCTGGTTA-1_GSM5910789	0.13555	Differentiated	0.211575	0.142225	Differentiated
TGTGCGGTCTGTCAGA-1_GSM5910789	0.0705471	Differentiated	0.108982	0.0740347	Differentiated
TGTGGCGTCGCAGTCG-1_GSM5910789	0.0749933	Differentiated	0.115999	0.088204	Differentiated
TGTTACTGTATGTCCA-1_GSM5910789	0.0727161	Differentiated	0.112405	0.0336521	Differentiated
TGTTACTTCGGACTGC-1_GSM5910789	0.136475	Differentiated	0.213036	0.139539	Differentiated
TGTTCCGTCGACCACG-1_GSM5910789	0.137663	Differentiated	0.214911	0.148344	Differentiated
TGTTCTATCAAGTCTG-1_GSM5910789	0.116491	Differentiated	0.181495	0.159428	Differentiated
TGTTCTATCGATTCCC-1_GSM5910789	0.114355	Differentiated	0.178124	0.107926	Differentiated
TGTTGAGAGCTCGTGC-1_GSM5910789	0.128539	Differentiated	0.20051	0.133156	Differentiated
TGTTGAGCACAGTCAT-1_GSM5910789	0.141711	Differentiated	0.221299	0.144904	Differentiated
TGTTTGTAGAGTCACG-1_GSM5910789	0.0955865	Differentiated	0.148501	0.0997528	Differentiated
TGTTTGTGTACGATGG-1_GSM5910789	0.125066	Differentiated	0.195028	0.114594	Differentiated
TGTTTGTTCCGCATAA-1_GSM5910789	0.109594	Differentiated	0.170609	0.0792553	Differentiated
TTAATCCAGACCCTTA-1_GSM5910789	0.116303	Differentiated	0.181198	0.0932413	Differentiated
TTAATCCAGTGCCAGA-1_GSM5910789	0.0820454	Differentiated	0.127129	0.0884534	Differentiated
TTAATCCCAGACCAAG-1_GSM5910789	0.112352	Differentiated	0.174962	0.119174	Differentiated
TTAATCCTCGCCACTT-1_GSM5910789	0.243662	Unipotent	0.382209	0.666667	Multipotent
TTACAGGCATGTGACT-1_GSM5910789	0.147542	Differentiated	0.230502	0.122622	Differentiated
TTACAGGTCTTTGATC-1_GSM5910789	0.08686	Differentiated	0.134728	0.0773432	Differentiated
TTACCATTCCATCACC-1_GSM5910789	0.0877964	Differentiated	0.136206	0.083071	Differentiated
TTACCATTCGAGTCCG-1_GSM5910789	0.0759366	Differentiated	0.117488	0.0439249	Differentiated
TTACCATTCTCAGGCG-1_GSM5910789	0.0954412	Differentiated	0.148272	0.085461	Differentiated
TTACCGCAGCACTTTG-1_GSM5910789	0.103281	Differentiated	0.160646	0.135946	Differentiated
TTACCGCAGCTACTAC-1_GSM5910789	0.0945073	Differentiated	0.146798	0.079264	Differentiated
TTACCGCGTATTTCGG-1_GSM5910789	0.0876376	Differentiated	0.135956	0.064402	Differentiated
TTACCGCGTCTAATCG-1_GSM5910789	0.0566551	Differentiated	0.087056	0.0351522	Differentiated
TTACCGCGTTGTTGTG-1_GSM5910789	0.0859466	Differentiated	0.133287	0.0867021	Differentiated
TTACCGCTCTGTAAGC-1_GSM5910789	0.0926185	Differentiated	0.143817	0.150402	Differentiated
TTACGCCAGCGTGCTC-1_GSM5910789	0.0606745	Differentiated	0.0933997	0.0361318	Differentiated
TTACGCCCATAGAGGC-1_GSM5910789	0.0955878	Differentiated	0.148503	0.0632306	Differentiated
TTACGCCGTAAGTAGT-1_GSM5910789	0.0822456	Differentiated	0.127445	0.0826271	Differentiated
TTACGCCGTATACCCA-1_GSM5910789	0.109008	Differentiated	0.169684	0.126064	Differentiated
TTACGCCTCGGTCAGC-1_GSM5910789	0.0973213	Differentiated	0.151239	0.127295	Differentiated
TTACGTTTCATGTCTT-1_GSM5910789	0.146424	Differentiated	0.228738	0.158447	Differentiated
TTACGTTTCGTAATGC-1_GSM5910789	0.103545	Differentiated	0.161063	0.11465	Differentiated
TTACGTTTCTTACCAT-1_GSM5910789	0.0838675	Differentiated	0.130005	0.0663121	Differentiated
TTACTGTAGGCTAAAT-1_GSM5910789	0.149626	Differentiated	0.233792	0.155685	Differentiated
TTACTGTAGTGCTACT-1_GSM5910789	0.124665	Differentiated	0.194396	0.151789	Differentiated
TTACTGTGTGGCAACA-1_GSM5910789	0.102526	Differentiated	0.159454	0.0799788	Differentiated
TTACTGTTCCGGACTG-1_GSM5910789	0.110917	Differentiated	0.172697	0.084919	Differentiated
TTACTGTTCCTTTAGT-1_GSM5910789	0.0952514	Differentiated	0.147972	0.144551	Differentiated
TTAGGCAAGCGCACAA-1_GSM5910789	0.134397	Differentiated	0.209756	0.143008	Differentiated
TTAGGCAGTCTTTCAT-1_GSM5910789	0.0424712	Differentiated	0.0646695	0.00996853	Differentiated
TTAGGGTAGCTCGGCT-1_GSM5910789	0.0754107	Differentiated	0.116658	0.0982269	Differentiated
TTAGGGTCACGACAAG-1_GSM5910789	0.125195	Differentiated	0.195233	0.139568	Differentiated
TTAGTCTTCTCAACGA-1_GSM5910789	0.0879473	Differentiated	0.136444	0.102008	Differentiated
TTATTGCCACGCAAAG-1_GSM5910789	0.12068	Differentiated	0.188106	0.0401691	Differentiated
TTATTGCGTGGATTTC-1_GSM5910789	0.0659722	Differentiated	0.101761	0.0607345	Differentiated
TTCAATCCAATAGTCC-1_GSM5910789	0.304024	Unipotent	0.477478	0.533333	Multipotent
TTCAATCTCATCACCC-1_GSM5910789	0.129475	Differentiated	0.201987	0.138328	Differentiated
TTCACCGGTCTTTCAT-1_GSM5910789	0.177495	Unipotent	0.277777	0.166667	Unipotent
TTCACCGGTTATCCAG-1_GSM5910789	0.0691381	Differentiated	0.106758	0.103594	Differentiated
[truncated: 3,912 more rows]

## Sheet: Table 7.WGCNA
Black
HS3ST1
AOC1
[truncated: 318 more rows]

## Sheet: Table 8.Regulon scores
Cell Types	ARID5B(+)	ASCL2(+)	ATF3(+)	ATF4(+)	ATF7(+)	BACH1(+)	BACH2(+)	BCL11B(+)	BCL6B(+)	BCLAF1(+)	BHLHE40(+)	BRCA1(+)	BRF2(+)	CEBPA(+)	CEBPB(+)	CEBPD(+)	CELF4(+)	CHURC1(+)	CREB3(+)	CREB3L1(+)	CREB3L2(+)	CREB5(+)	CREM(+)	CTCF(+)	CUX1(+)	DLX5(+)	E2F1(+)	E2F6(+)	E2F8(+)	EBF1(+)	EBF2(+)	EGR1(+)	EHF(+)	ELF1(+)	ELF3(+)	ELF5(+)	ELK3(+)	EOMES(+)	ERG(+)	ETS1(+)	ETS2(+)	ETV3(+)	ETV5(+)	FLI1(+)	FOSB(+)	FOSL1(+)	FOSL2(+)	FOXA2(+)	FOXC1(+)
[truncated: 19 more rows]
[truncated: 156 more columns]

[truncated: 2 more sheets: Table 9.CellType-TF-DEGs, Table 10.LANA+]
